# Supplementary material for: Classification of Amyloidosis by Model-Assisted Mass Spectrometry-Based Proteomics
Source: Int J Mol Sci. 2021 Dec 28;23(1):319. doi: 10.3390/ijms23010319 (PMC8745254; doi:10.3390/ijms23010319)
Supplement: Supplementary file 1 [file ijms-23-00319-s001.zip]

Archive with 2 entries (2 files):
- ijms-1512327-supplementary.pdf
- ijms-1512327-supplementary.xlsx
