# Supplementary material for: Classification of Amyloidosis by Model-Assisted Mass Spectrometry-Based Proteomics
Source: Int J Mol Sci. 2021 Dec 28;23(1):319. doi: 10.3390/ijms23010319 (PMC8745254; doi:10.3390/ijms23010319)
Supplement: Supplementary file 1 [file ijms-23-00319-s001.zip › ijms-1512327-supplementary.xlsx]

## Sheet: Description
Content:
Supplementary Table S2: Main dataset for classifier training and testing, and validation dataset for classifier validation

## Sheet: Classifier training and test
Supplementary Table 2A. Main dataset from LMD-MS proteomics analysis of 153 laser-dissected patient biopsies. This dataset was split into training and test dataset for classification of amyloidosis. Congo Red status is denoted with 0's and 1's, where 0's denotes Congo Red-negative samples and 1's denotes Congo Red-positive samples. Diagnosis refers to the IEM validated amyloid subtype.
Protein FDR Confidence: Combined	Accession	Description	Sum PEP Score	Coverage [%]	# Peptides	# PSMs	# Unique Peptides	# AAs	MW [kDa]	calc. pI	#PSMs_Patient_1	#PSMs_Patient_2	#PSMs_Patient_3	#PSMs_Patient_4	#PSMs_Patient_5	#PSMs_Patient_6	#PSMs_Patient_7	#PSMs_Patient_8	#PSMs_Patient_9	#PSMs_Patient_10	#PSMs_Patient_11	#PSMs_Patient_12	#PSMs_Patient_13	#PSMs_Patient_14	#PSMs_Patient_15	#PSMs_Patient_16	#PSMs_Patient_17	#PSMs_Patient_18	#PSMs_Patient_19	#PSMs_Patient_20	#PSMs_Patient_21	#PSMs_Patient_22	#PSMs_Patient_23	#PSMs_Patient_24	#PSMs_Patient_25	#PSMs_Patient_26	#PSMs_Patient_27	#PSMs_Patient_28	#PSMs_Patient_29	#PSMs_Patient_30	#PSMs_Patient_31	#PSMs_Patient_32	#PSMs_Patient_33	#PSMs_Patient_34	#PSMs_Patient_35	#PSMs_Patient_36	#PSMs_Patient_37	#PSMs_Patient_38	#PSMs_Patient_39
										Status	0	0	0	0	0	0	0	0	0	0	0	0	0	0	0	0	0	0	0	0	0	0	0	0	0	0	0	0	0	0	0	0	0	0	0	0	0	0	0
										Diagnosis
High	P06727	Apolipoprotein A-IV OS=Homo sapiens OX=9606 GN=APOA4 PE=1 SV=3	277.753	68	39	5643	39	396	45.4	5.38						1		2	2	1		6		15							1			4		13
High	P02649	Apolipoprotein E OS=Homo sapiens OX=9606 GN=APOE PE=1 SV=1	259.455	77	32	4900	32	317	36.1	5.73		7	2	3	5	9	7			3		1							6		1					2				12	11
High	P02743	Serum amyloid P-component OS=Homo sapiens OX=9606 GN=APCS PE=1 SV=2	64.888	34	10	2639	10	223	25.4	6.54								4					1				3		3	1					1							2
High	P0DJI8	Serum amyloid A-1 protein OS=Homo sapiens OX=9606 GN=SAA1 PE=1 SV=1	31.763	37	4	88	3	122	13.5	6.79
High	P0DJI9	Serum amyloid A-2 protein OS=Homo sapiens OX=9606 GN=SAA2 PE=1 SV=1	9.978	20	2	19	1	122	13.5	9.14
High	P0DOX7	Immunoglobulin kappa light chain OS=Homo sapiens OX=9606 PE=1 SV=1	163.952	49	8	1077	2	214	23.4	7.17		2	1			7	4	1		8			1	3				1										1	1	2	3	1		5	1	12
High	P01834	Immunoglobulin kappa constant OS=Homo sapiens OX=9606 GN=IGKC PE=1 SV=2	149.568	88	7	1281	1	107	11.8	6.52		2	1			7	4	1		8			1	3				1										1	1	2	3	1		5	1	10
High	P0DOX8	Immunoglobulin lambda-1 light chain OS=Homo sapiens OX=9606 PE=1 SV=1	57.441	50	9	827	6	216	22.8	6.76		4	3	2	1	4	2	4	1	5			1	4					4		1			2		2		4	2			4		4	5	4	7	2	1
High	P0DOY2	Immunoglobulin lambda constant 2 OS=Homo sapiens OX=9606 GN=IGLC2 PE=1 SV=1	52.659	81	7	2150	4	106	11.3	7.24		4	3	2	1	5	2	11	1	5			2	6					6		2			3	1	3		14	5			5		4	6	4	46	3	3
High	P02766	Transthyretin OS=Homo sapiens OX=9606 GN=TTR PE=1 SV=1	76.525	65	8	703	8	147	15.9	5.76														1			2
High	P12883	Myosin-7 OS=Homo sapiens OX=9606 GN=MYH7 PE=1 SV=5	1394.32	61	170	9948	56	1935	223	5.8	279														312	254	235	193	689	294	176	143	292	300	292	315
High	P13533	Myosin-6 OS=Homo sapiens OX=9606 GN=MYH6 PE=1 SV=5	908.637	40	114	6203	5	1939	223.6	5.73	181														199	150	153	116	416	183	108	96	192	181	184	202
High	P04264	Keratin, type II cytoskeletal 1 OS=Homo sapiens OX=9606 GN=KRT1 PE=1 SV=6	892.461	77	80	6908	72	644	66	8.12	38	15	19	4	22	8	12	45	9	17	9	5	22	11	21	122	10	42	7	95	25	78	12	32	49	61	123		9	5		9	2	2	16	15	2	2	62
High	P15924	Desmoplakin OS=Homo sapiens OX=9606 GN=DSP PE=1 SV=3	777.046	51	195	1237	195	2871	331.6	6.81	3												1		2	9				5	1	2	1	1	4	6	24				4								97
High	Q5D862	Filaggrin-2 OS=Homo sapiens OX=9606 GN=FLG2 PE=1 SV=1	593.312	52	65	293	65	2391	247.9	8.31																				1
High	P12111	Collagen alpha-3(VI) chain OS=Homo sapiens OX=9606 GN=COL6A3 PE=1 SV=5	589.645	35	110	7333	110	3177	343.5	6.68	6	12		3	3	13	18	4	1	17	1	5	30	2	4	7	9	4	6	5	6	2	2	2	4	3				5		28		14		1		1
High	P21333	Filamin-A OS=Homo sapiens OX=9606 GN=FLNA PE=1 SV=4	558.472	52	109	2867	99	2647	280.6	6.06				1		1		26	8	22				5		1			3							2			4	7		25	7	11	4	18	2	3
High	P35908	Keratin, type II cytoskeletal 2 epidermal OS=Homo sapiens OX=9606 GN=KRT2 PE=1 SV=2	541.284	82	64	3973	47	639	65.4	8	15	9	19	4	10	7	14	30	13	11	3	3	16	5	5	47	6	18	6	66	9	37	4	9	39	28	64		9	5	2	5			4	2		5	32
High	Q8WZ42	Titin OS=Homo sapiens OX=9606 GN=TTN PE=1 SV=4	532.049	7	193	1423	193	34350	3813.7	6.35	50														59	46	23	39	124	63	14	15	51	46	46	72	1		1									1
High	P02768	Serum albumin OS=Homo sapiens OX=9606 GN=ALB PE=1 SV=2	527.178	88	62	14275	62	609	69.3	6.28	20	128	67	64	49	86	77	35	78	91	43	21	63	181	10	4	26	13	41	10		10	13	5	32	2	2	85	57	39	89	65	48	110	107	226	102	48	27
High	P13645	Keratin, type I cytoskeletal 10 OS=Homo sapiens OX=9606 GN=KRT10 PE=1 SV=6	523.631	70	50	5094	40	584	58.8	5.21	28	5	31	3	12	7	11	21	16	9		1	12	3	13	77	10	36		76	14	54	9	17	63	45	107		2	2		3	1		11		2	5	76
High	P02533	Keratin, type I cytoskeletal 14 OS=Homo sapiens OX=9606 GN=KRT14 PE=1 SV=4	520.679	74	54	2738	21	472	51.5	5.16	5		9		3	2	2	5	7	2		1			3	21	2	8		20	5	17	2	6	9	14	87		1			1			4				190
High	P35527	Keratin, type I cytoskeletal 9 OS=Homo sapiens OX=9606 GN=KRT9 PE=1 SV=3	507.921	83	51	2962	50	623	62	5.24	25	1	2	1	9	2	2	13	8	3	8	4	11		21	62	5	24		62	23	53	8	27	13	42	54		7			3			5	5			28
High	Q9UKX2	Myosin-2 OS=Homo sapiens OX=9606 GN=MYH2 PE=1 SV=1	499.214	42	98	1892	18	1941	222.9	5.82	48														57	50	43	31	121	48	23	17	49	55	52	60
High	P12882	Myosin-1 OS=Homo sapiens OX=9606 GN=MYH1 PE=1 SV=3	475.71	39	96	2123	12	1939	223	5.74	58														59	58	48	38	149	57	28	23	57	63	60	72
High	P02538	Keratin, type II cytoskeletal 6A OS=Homo sapiens OX=9606 GN=KRT6A PE=1 SV=3	468.613	71	63	2396	4	564	60	8	6	3	3		3		1	5	3					1	2	21	2	7	2	18	5	13	2	5	9	5	46		3	3					3		1		180
High	P04259	Keratin, type II cytoskeletal 6B OS=Homo sapiens OX=9606 GN=KRT6B PE=1 SV=5	461.845	71	62	2098	6	564	60	8	7	3	3		1		1	5	3					1	4	18	2	7	2	16	5	15	2	6	10	6	48		3	3					2		1		160
High	P48668	Keratin, type II cytoskeletal 6C OS=Homo sapiens OX=9606 GN=KRT6C PE=1 SV=3	458.605	71	63	2332	2	564	60	8	6	3	3		3		1	5	3					1	2	21	2	7	2	18	5	14	2	5	9	5	48		3	3					3		1		172
High	P08670	Vimentin OS=Homo sapiens OX=9606 GN=VIM PE=1 SV=4	453.509	80	51	7249	41	466	53.6	5.12	8	7	1	9	1	11	6	50	14	40		5	57	45	8	7	10	7	17	7	10	7	10	13	10	9		26	17	41	18	69	20	95	34	78	40	27	3
High	P20930	Filaggrin OS=Homo sapiens OX=9606 GN=FLG PE=1 SV=3	426.661	38	71	288	71	4061	434.9	9.25
High	P08779	Keratin, type I cytoskeletal 16 OS=Homo sapiens OX=9606 GN=KRT16 PE=1 SV=4	424.636	78	52	2151	32	473	51.2	5.05	4		9		3	2	2	5	7	2		1			3	15	2	7		19	4	17	2	5	9	12	53		1			1			4				205
High	P13647	Keratin, type II cytoskeletal 5 OS=Homo sapiens OX=9606 GN=KRT5 PE=1 SV=3	419.618	66	66	2362	41	590	62.3	7.74	7	1	2		3			4	1	1	1		3	1	3	31	1	7		21	6	8	2	7	8	5	85		1	1					2		1		142
High	P35749	Myosin-11 OS=Homo sapiens OX=9606 GN=MYH11 PE=1 SV=3	406.502	43	88	1268	70	1972	227.2	5.5	3								1	1				3	3	4	1	3	8	3		2	4	4	4	4						1		2
High	P98160	Basement membrane-specific heparan sulfate proteoglycan core protein OS=Homo sapiens OX=9606 GN=HSPG2 PE=1 SV=4	391.848	25	76	2421	76	4391	468.5	6.51	4	2					1		26	89	11	7	1	53	4	3	2	1	14	9	2	3		4	4	7
High	P35555	Fibrillin-1 OS=Homo sapiens OX=9606 GN=FBN1 PE=1 SV=4	362.78	32	76	3556	72	2871	312.1	4.93	13	2		1			2	2	12	50		1	72	8	9	6	2	13	14	3	7	4	2	22	4	8		3	11	25		80	6	26	3	45	5	5
High	P35579	Myosin-9 OS=Homo sapiens OX=9606 GN=MYH9 PE=1 SV=4	356.478	35	70	1405	54	1960	226.4	5.6	2	2				3		3	9	15				30	3	4	1	3	7	3		2	3	4	4	4		2	5	14	3	16	6	27	5	21	16	6
High	P02671	Fibrinogen alpha chain OS=Homo sapiens OX=9606 GN=FGA PE=1 SV=2	344.435	40	38	2676	38	866	94.9	6.01		4	2					482	6	3				1														3	22	17	137	13	16	15	5	10	15	53
High	P02788	Lactotransferrin OS=Homo sapiens OX=9606 GN=LTF PE=1 SV=6	301.858	62	46	2176	46	710	78.1	8.12								3																	1			32	30	52	74	53	59	70	41	164	60	40
High	Q86YZ3	Hornerin OS=Homo sapiens OX=9606 GN=HRNR PE=1 SV=2	301.524	32	31	488	31	2850	282.2	10.04	2				3			1		1	4					6			2	4	2					1	4
High	P31327	Carbamoyl-phosphate synthase [ammonia], mitochondrial OS=Homo sapiens OX=9606 GN=CPS1 PE=1 SV=2	299.889	38	56	1156	56	1500	164.8	6.74		142	133	119	123	155	175
High	P02452	Collagen alpha-1(I) chain OS=Homo sapiens OX=9606 GN=COL1A1 PE=1 SV=5	292.88	34	38	4989	37	1464	138.9	5.8	2	8	4	12	1	21	29	33	12	62		5	92	24	1	1	4	3	2	1	1		1	4				22	14	29	1	34	42	6	49	2	35	36
High	P02751	Fibronectin OS=Homo sapiens OX=9606 GN=FN1 PE=1 SV=5	284.375	25	50	1364	50	2477	272.2	5.5		2				2	2	3		2			1	1														1		1	1	3	2			2		1
High	P17661	Desmin OS=Homo sapiens OX=9606 GN=DES PE=1 SV=3	279.995	68	47	3298	40	470	53.5	5.27	41	1				1		4	5	3	1		6	4	51	37	44	34	112	48	42	33	54	58	45	41		4		5	1	8	1	7	4	7	3	1	1
High	P02675	Fibrinogen beta chain OS=Homo sapiens OX=9606 GN=FGB PE=1 SV=2	277.009	65	33	2249	33	491	55.9	8.27	1	9		1	2	5	2	306	4	9	1																	11	23	11	107	11	8	9	4	12	15	31
High	P60709	Actin, cytoplasmic 1 OS=Homo sapiens OX=9606 GN=ACTB PE=1 SV=1	275.43	64	25	11298	9	375	41.7	5.48	37	71	66	64	53	81	75	83	37	72	45	33	22	130	51	38	31	33	130	38	37	32	45	46	43	50	16	48	29	45	88	69	42	135	61	125	74	38	28
High	O15230	Laminin subunit alpha-5 OS=Homo sapiens OX=9606 GN=LAMA5 PE=1 SV=8	267.63	17	51	588	51	3695	399.5	7.02									2	12				9
High	O43707	Alpha-actinin-4 OS=Homo sapiens OX=9606 GN=ACTN4 PE=1 SV=2	261.819	59	47	877	32	911	104.8	5.44	2	9	1	1		3	1		1	5				39	2	3			4	1			3	2	1	1				1		3		4	1	6	1
High	Q9Y490	Talin-1 OS=Homo sapiens OX=9606 GN=TLN1 PE=1 SV=3	259.396	27	56	562	56	2541	269.6	6.07								16		1				3																4		1	2	3	1	4	1
High	Q9Y623	Myosin-4 OS=Homo sapiens OX=9606 GN=MYH4 PE=2 SV=2	256.833	24	57	1649	1	1939	222.9	5.85	43														48	45	36	36	129	43	22	20	44	48	39	50
High	Q14315	Filamin-C OS=Homo sapiens OX=9606 GN=FLNC PE=1 SV=3	254.738	29	65	760	55	2725	290.8	5.97	13									2					17	13	6	14	52	17	7	6	25	17	15	18
High	Q04695	Keratin, type I cytoskeletal 17 OS=Homo sapiens OX=9606 GN=KRT17 PE=1 SV=2	254.683	67	41	1105	18	432	48.1	5.02	3		1		3	2	2		7	2		1			1	11	2	3		10	3	6	1	3	5	7	55												91
High	Q02413	Desmoglein-1 OS=Homo sapiens OX=9606 GN=DSG1 PE=1 SV=2	248.264	34	28	306	27	1049	113.7	5.03																											1												4
High	P11055	Myosin-3 OS=Homo sapiens OX=9606 GN=MYH3 PE=1 SV=3	246.9	18	48	1638	1	1940	223.8	5.81	46														52	44	38	29	124	45	24	21	43	47	51	58
High	Q6UWP8	Suprabasin OS=Homo sapiens OX=9606 GN=SBSN PE=1 SV=2	246.601	65	35	200	35	590	60.5	7.01																																							2
High	P62736	Actin, aortic smooth muscle OS=Homo sapiens OX=9606 GN=ACTA2 PE=1 SV=1	244.936	66	23	10447	3	377	42	5.39	53	57	55	54	43	68	62	69	29	56	41	30	19	105	62	48	43	42	161	48	47	45	55	57	52	61	12	32	19	32	72	59	32	113	53	107	55	25	17
High	P05787	Keratin, type II cytoskeletal 8 OS=Homo sapiens OX=9606 GN=KRT8 PE=1 SV=7	239.95	61	41	2369	28	483	53.7	5.59	3	48	30	19	18	33	28	2	24	35	9	13	2	28	4	10	3	4	4	8	6	3	3	5	6	3	13	2		2	4	2		1	3	2	2		23
High	Q9NZT1	Calmodulin-like protein 5 OS=Homo sapiens OX=9606 GN=CALML5 PE=1 SV=2	236.565	87	20	493	20	146	15.9	4.44	1							5								4											2
High	P55268	Laminin subunit beta-2 OS=Homo sapiens OX=9606 GN=LAMB2 PE=1 SV=2	233.737	31	46	640	46	1798	195.9	6.52	1									1		1		11	3	1			2	4	1		2	3		4
High	P68133	Actin, alpha skeletal muscle OS=Homo sapiens OX=9606 GN=ACTA1 PE=1 SV=1	233.69	66	23	10354	2	377	42	5.39	47	57	55	54	43	68	62	69	29	56	41	30	19	107	61	45	41	42	164	46	46	43	52	56	54	58	12	32	19	32	72	59	32	113	53	108	55	25	17
High	P35609	Alpha-actinin-2 OS=Homo sapiens OX=9606 GN=ACTN2 PE=1 SV=1	230.316	49	42	1161	30	894	103.8	5.45	38														45	31	22	12	98	46	23	9	43	27	28	37
High	P02545	Prelamin-A/C OS=Homo sapiens OX=9606 GN=LMNA PE=1 SV=1	225.289	63	42	2453	40	664	74.1	7.02	1	17	9	7	12	13	7	5	15	39	8	8	14	29	1		2	1	2		1		2	2	1	3	6	2	5	7	3	19	3	8	2	19	4	3	14
High	P08123	Collagen alpha-2(I) chain OS=Homo sapiens OX=9606 GN=COL1A2 PE=1 SV=7	221.834	22	28	6055	28	1366	129.2	8.95	4	15	12	24	7	35	34	46	15	53	6	12	116	53		2	9	4	3				2	6	1	1		35	18	28		35	51	14	47	5	42	38
High	P05164	Myeloperoxidase OS=Homo sapiens OX=9606 GN=MPO PE=1 SV=1	221.038	36	33	2082	28	745	83.8	8.97																												34	32	65	78	70	45	106	37	157	62	37
High	P09493	Tropomyosin alpha-1 chain OS=Homo sapiens OX=9606 GN=TPM1 PE=1 SV=2	201.047	74	34	2086	17	284	32.7	4.74	38							4	1	3			1	7	43	36	26	18	63	38	24	14	32	43	38	48	1	1		1	4	5	2	2	2	6	2	1
High	Q9Y6R7	IgGFc-binding protein OS=Homo sapiens OX=9606 GN=FCGBP PE=1 SV=3	201.001	15	42	206	42	5405	571.6	5.34
High	Q99715	Collagen alpha-1(XII) chain OS=Homo sapiens OX=9606 GN=COL12A1 PE=1 SV=2	199.703	19	50	373	50	3063	332.9	5.53													9
High	Q9UKX3	Myosin-13 OS=Homo sapiens OX=9606 GN=MYH13 PE=2 SV=2	197.291	15	44	1412	2	1938	223.5	5.68	36														40	34	33	30	117	38	21	15	35	44	36	43
High	P02787	Serotransferrin OS=Homo sapiens OX=9606 GN=TF PE=1 SV=3	196.631	47	33	1108	33	698	77	7.12		13		6	4	9	9		2	5				3											1			8	11	1	5	6	7	5	5	34	23	2
High	P01024	Complement C3 OS=Homo sapiens OX=9606 GN=C3 PE=1 SV=2	192.912	21	36	813	36	1663	187	6.4		1	1			2			2																			1	1			2	1	1	1	5	5	3
High	Q08554	Desmocollin-1 OS=Homo sapiens OX=9606 GN=DSC1 PE=1 SV=2	190.536	28	25	260	25	894	99.9	5.43																				1
High	Q01546	Keratin, type II cytoskeletal 2 oral OS=Homo sapiens OX=9606 GN=KRT76 PE=1 SV=2	189.043	50	36	905	20	638	65.8	8.12	3		3				2	2	1		1					9	1	5	2	10	2	4		1	8	4	16		3	2					1				81
High	P48681	Nestin OS=Homo sapiens OX=9606 GN=NES PE=1 SV=2	188.708	30	40	208	40	1621	177.3	4.36
High	P08727	Keratin, type I cytoskeletal 19 OS=Homo sapiens OX=9606 GN=KRT19 PE=1 SV=4	187.797	72	31	1203	20	400	44.1	5.14	2	5	4	3	6	6	7		22	15	2	3		3	1	8	2	3		7	2	4	1	2	5	6	27												49
High	P68871	Hemoglobin subunit beta OS=Homo sapiens OX=9606 GN=HBB PE=1 SV=2	186.415	79	13	6840	7	147	16	7.28	9	53	42	28	31	25	22	117	10	28	3	2	9	68	8	2	2	11	38	2	2	4	8	3	5	13		49	46	39	202	60	48	132	82	167	93	49	3
High	Q15149	Plectin OS=Homo sapiens OX=9606 GN=PLEC PE=1 SV=3	181.735	13	54	322	49	4684	531.5	5.96	1	1					1		1	6				1	1			1		1			2	1	1	1	1												2
High	P12109	Collagen alpha-1(VI) chain OS=Homo sapiens OX=9606 GN=COL6A1 PE=1 SV=3	179.302	27	27	2695	27	1028	108.5	5.43	4	1		2		1	6	3		3	1		12	1	2		3		1	2	1		2		2	1				1		5		5		1
High	Q9NSB2	Keratin, type II cuticular Hb4 OS=Homo sapiens OX=9606 GN=KRT84 PE=2 SV=2	175.496	37	30	602	20	600	64.8	7.56								2	1				2	1	1	1	1	2	4	1	2	1	1	2	3	1	1	2		1	1	2		1	2	2	1		7
High	P04406	Glyceraldehyde-3-phosphate dehydrogenase OS=Homo sapiens OX=9606 GN=GAPDH PE=1 SV=3	170.899	64	24	2272	24	335	36	8.46	5	33	27	26	24	37	35	3	15	25	16	21	4	67	9	4	5	6	19	5	3	5	6	10	7	2	1	10	12	15	12	21	12	38	15	44	22	11	6
High	Q02817	Mucin-2 OS=Homo sapiens OX=9606 GN=MUC2 PE=1 SV=2	170.629	10	40	242	39	5179	540	5.8
High	P02679	Fibrinogen gamma chain OS=Homo sapiens OX=9606 GN=FGG PE=1 SV=3	169.501	57	23	1219	23	453	51.5	5.62		1				1		185	4	5																		5	20	11	77	11	3	3	3	8	11	31
High	P69905	Hemoglobin subunit alpha OS=Homo sapiens OX=9606 GN=HBA1 PE=1 SV=2	168.376	70	10	5954	10	142	15.2	8.68	12	48	24	28	28	37	30	151	11	25	9	5	6	54	9		3	9	27	3	1	2	5	5	4	15		18	14	20	154	41	27	106	55	126	55	34	1
High	P12814	Alpha-actinin-1 OS=Homo sapiens OX=9606 GN=ACTN1 PE=1 SV=2	160.853	42	36	609	17	892	103	5.41	6	3	1			2	1	1						5	4	7	4	1	18	7	2		7	6	4	4				2	1	3	1	5	1	9	2
High	P18206	Vinculin OS=Homo sapiens OX=9606 GN=VCL PE=1 SV=4	160.798	39	41	811	41	1134	123.7	5.66	3					1		5	4	4				4	8	2	3	8	11	9	1	1	8	9	7	6				2		1		3		1
High	P13646	Keratin, type I cytoskeletal 13 OS=Homo sapiens OX=9606 GN=KRT13 PE=1 SV=4	151.716	53	28	1064	14	458	49.6	4.96	4	1	9		4		1	3	1	3	1				1	16	1	7		21	2	11	1	2	11	10	24				3								99
High	Q5XKE5	Keratin, type II cytoskeletal 79 OS=Homo sapiens OX=9606 GN=KRT79 PE=1 SV=2	151.472	58	34	440	21	535	57.8	7.2	2							4		1						4		1		6	2	1		2	3	2	56												18
High	P07951	Tropomyosin beta chain OS=Homo sapiens OX=9606 GN=TPM2 PE=1 SV=1	151.163	60	25	1620	8	284	32.8	4.7	22							4	1	2			1	7	27	20	16	14	35	25	15	11	19	22	26	30	1	1		1	4	6	2	2	2	6	2	1
High	P05062	Fructose-bisphosphate aldolase B OS=Homo sapiens OX=9606 GN=ALDOB PE=1 SV=2	149.842	48	21	787	20	364	39.4	7.87		72	53	57	57	84	45				5	14		141
High	P14923	Junction plakoglobin OS=Homo sapiens OX=9606 GN=JUP PE=1 SV=3	145.504	43	29	228	26	745	81.7	6.14																1			1								5				4								20
High	P02042	Hemoglobin subunit delta OS=Homo sapiens OX=9606 GN=HBD PE=1 SV=2	143.682	82	12	3070	6	147	16	8.05	3	27	20	14	17	12	11	63	3	10	3	1	3	35	2	1	1	4	15	1	1	1	4	1	1	6		16	14	15	98	29	18	65	39	93	43	23	1
High	P10909	Clusterin OS=Homo sapiens OX=9606 GN=CLU PE=1 SV=1	138.908	39	19	1726	19	449	52.5	6.27										2			1		1		1									1					2	1
High	P12110	Collagen alpha-2(VI) chain OS=Homo sapiens OX=9606 GN=COL6A2 PE=1 SV=4	138.896	30	30	2270	30	1019	108.5	6.21	5	5		5	3	11	8	5	1	8		2	12	1		2	4		6	3			2	3	2	2						8		5		1
High	P11047	Laminin subunit gamma-1 OS=Homo sapiens OX=9606 GN=LAMC1 PE=1 SV=3	136.512	19	28	367	28	1609	177.5	5.12	2								1	5				7	2	1		2	2	2			1	1		2
High	P67936	Tropomyosin alpha-4 chain OS=Homo sapiens OX=9606 GN=TPM4 PE=1 SV=3	134.338	47	21	1452	6	248	28.5	4.69	16							5	4	7			1	10	18	15	9	8	21	18	10	6	14	14	17	21	1	1	1	2	4	7	2	4	2	8	4	1
High	P06753	Tropomyosin alpha-3 chain OS=Homo sapiens OX=9606 GN=TPM3 PE=1 SV=2	133.063	58	24	1410	9	285	32.9	4.72	16							5	3	4			1	12	21	15	11	8	22	19	10	6	14	15	18	22	2	2	2	4	6	7	3	7	2	9	5	4	1
High	Q01469	Fatty acid-binding protein 5 OS=Homo sapiens OX=9606 GN=FABP5 PE=1 SV=3	133.031	84	18	114	18	135	15.2	7.01																																							2
High	P35443	Thrombospondin-4 OS=Homo sapiens OX=9606 GN=THBS4 PE=1 SV=2	132.795	30	21	105	18	961	105.8	4.68
High	O95678	Keratin, type II cytoskeletal 75 OS=Homo sapiens OX=9606 GN=KRT75 PE=1 SV=2	130.548	31	28	714	4	551	59.5	7.74	2	1	2			3	2	4	2	2				3		6		3		3	1	2		1	4		6				13								26
High	P11021	Endoplasmic reticulum chaperone BiP OS=Homo sapiens OX=9606 GN=HSPA5 PE=1 SV=2	127.243	40	25	744	24	654	72.3	5.16		19	7	4	5	19	13		4	4			1	8		1		2	3	2	1	1		1	1	2	2	3	6	21	3	7	3	16	5	29	13	1	3
High	P98088	Mucin-5AC OS=Homo sapiens OX=9606 GN=MUC5AC PE=1 SV=4	125.925	12	34	203	31	5654	585.2	7.02
High	P06733	Alpha-enolase OS=Homo sapiens OX=9606 GN=ENO1 PE=1 SV=2	124.692	56	23	815	22	434	47.1	7.39	2	9	3	8	6	8	8		14	22	7	4		30	1	1				1			1				3	6	5	3	6	5	3	16	4	19	8	3	5
High	P23142	Fibulin-1 OS=Homo sapiens OX=9606 GN=FBLN1 PE=1 SV=4	124.571	34	20	452	20	703	77.2	5.22
High	P04792	Heat shock protein beta-1 OS=Homo sapiens OX=9606 GN=HSPB1 PE=1 SV=2	124.427	76	18	672	18	205	22.8	6.4	5	4	4	2	7	5	3		1	3		2		13	1	3		2	10	5	2	3	6	8	3	3	2			1		1		3		8		1	13
High	P68371	Tubulin beta-4B chain OS=Homo sapiens OX=9606 GN=TUBB4B PE=1 SV=1	123.898	47	18	639	4	445	49.8	4.89		4		1	1	5	1	1	9	9	2			31				1			1					1	2	3		3	4	2	4	13	6	16	5		3
High	P04004	Vitronectin OS=Homo sapiens OX=9606 GN=VTN PE=1 SV=1	122.974	32	14	4401	14	478	54.3	5.8													4						3					1		6				1	3
High	P02647	Apolipoprotein A-I OS=Homo sapiens OX=9606 GN=APOA1 PE=1 SV=1	122.27	73	25	1819	25	267	30.8	5.76		6	7		4	10	6		4	2	2		2	2														2	2		1	2	1	2	8	10	9
High	P02748	Complement component C9 OS=Homo sapiens OX=9606 GN=C9 PE=1 SV=2	119.991	37	19	642	19	559	63.1	5.59																													1
High	Q05707	Collagen alpha-1(XIV) chain OS=Homo sapiens OX=9606 GN=COL14A1 PE=1 SV=3	119.537	18	28	480	28	1796	193.4	5.3									2	13			22
High	P08311	Cathepsin G OS=Homo sapiens OX=9606 GN=CTSG PE=1 SV=2	118.765	56	19	1051	19	255	28.8	11.19								1																				8	12	45	26	36	29	58	15	75	41	19
High	Q15323	Keratin, type I cuticular Ha1 OS=Homo sapiens OX=9606 GN=KRT31 PE=1 SV=3	118.679	51	25	281	6	416	47.2	4.88	1	1	4		3		1		1		1					3	1	2		3	1	1	1	1	1	2	4				80								17
High	P07437	Tubulin beta chain OS=Homo sapiens OX=9606 GN=TUBB PE=1 SV=2	118.489	46	17	781	2	444	49.6	4.89		5		1	1	6	2	1	7	10	2			23							1						2	4		3	6	2	5	14	7	17	7		4
High	P12035	Keratin, type II cytoskeletal 3 OS=Homo sapiens OX=9606 GN=KRT3 PE=1 SV=3	116.312	18	19	467	1	628	64.4	6.48	1		2				1									4		1		7	1	2		1	4	2	13								1				35
High	O00468	Agrin OS=Homo sapiens OX=9606 GN=AGRN PE=1 SV=6	116.243	16	25	254	25	2068	217.2	6.39									1	3				2
High	P05783	Keratin, type I cytoskeletal 18 OS=Homo sapiens OX=9606 GN=KRT18 PE=1 SV=2	115.673	42	22	696	19	430	48	5.45	1	33	18	11	10	20	17		7	9	6	3		15		3	1	1		2	1	1	1	1	1	2	4												15
High	P11142	Heat shock cognate 71 kDa protein OS=Homo sapiens OX=9606 GN=HSPA8 PE=1 SV=1	115.204	35	25	1078	16	646	70.9	5.52	2	14	5	5	9	15	13		7	12	2	4	3	22	4	3	1	4	5	5	2	3	5	2	3	4	7	5	5	7	6	5	6	17	6	25	9	1	7
High	P08729	Keratin, type II cytoskeletal 7 OS=Homo sapiens OX=9606 GN=KRT7 PE=1 SV=5	113.688	47	28	694	14	469	51.4	5.48	1	1		2		1		2	6	7	1		2	1	2	3	2	2	4	2	3	2	1	3	4	2	1	2		1	2	2		1	2	2	1		7
High	O75339	Cartilage intermediate layer protein 1 OS=Homo sapiens OX=9606 GN=CILP PE=1 SV=4	113.272	27	28	464	28	1184	132.5	8.41
High	Q5T749	Keratinocyte proline-rich protein OS=Homo sapiens OX=9606 GN=KPRP PE=1 SV=1	112.739	39	18	154	18	579	64.1	8.27																3
High	Q14896	Myosin-binding protein C, cardiac-type OS=Homo sapiens OX=9606 GN=MYBPC3 PE=1 SV=4	112.738	27	27	545	27	1274	140.7	6.65	20														21	20	12	18	46	29	8	13	21	22	16	26
High	P08590	Myosin light chain 3 OS=Homo sapiens OX=9606 GN=MYL3 PE=1 SV=3	112.355	78	16	1084	13	195	21.9	5.1	35														30	27	26	19	92	37	18	14	31	29	26	31
High	P07355	Annexin A2 OS=Homo sapiens OX=9606 GN=ANXA2 PE=1 SV=2	112.238	52	24	937	24	339	38.6	7.75	1							2	7	12			23	10	1	1		1	2			1	1		1	1	9	1	3	4		8	1	5	1	6	2		11
High	Q8WVV4	Protein POF1B OS=Homo sapiens OX=9606 GN=POF1B PE=1 SV=3	111.896	41	22	110	22	589	68	6.32
High	P05023	Sodium/potassium-transporting ATPase subunit alpha-1 OS=Homo sapiens OX=9606 GN=ATP1A1 PE=1 SV=1	110.566	30	29	536	25	1023	112.8	5.49	1	2			1	4	2		40	64	14	8		48	1	1		1							1	1
High	Q7Z406	Myosin-14 OS=Homo sapiens OX=9606 GN=MYH14 PE=1 SV=2	109.807	13	25	257	16	1995	227.7	5.6	2													2	3	4	1	3	7	3		2	3	4	4	4
High	P60174	Triosephosphate isomerase OS=Homo sapiens OX=9606 GN=TPI1 PE=1 SV=3	109.779	62	16	727	16	286	30.8	5.92	5	15	11	11	10	15	15	2	4	12	7	6		45	1	1	3	3	6	2	1	1	1	1	1	1	1	1	3	3	3	1	1	14	3	11	6	1	1
High	Q8N1N4	Keratin, type II cytoskeletal 78 OS=Homo sapiens OX=9606 GN=KRT78 PE=1 SV=2	109.721	39	28	130	24	520	56.8	6.02	1															3		1		1		1		1	1		2												4
High	P04040	Catalase OS=Homo sapiens OX=9606 GN=CAT PE=1 SV=3	109.503	29	17	423	17	527	59.7	7.39		20	11	16	27	28	26							8														7	8	6	18	12	4	18	7	17	11	2
High	Q13885	Tubulin beta-2A chain OS=Homo sapiens OX=9606 GN=TUBB2A PE=1 SV=1	108.263	44	16	590	3	445	49.9	4.89		3		1	1	6	2	1	5	5	1			20							1						2	4		3	6	2	4	14	7	15	7		4
High	P06702	Protein S100-A9 OS=Homo sapiens OX=9606 GN=S100A9 PE=1 SV=1	107.78	75	12	682	12	114	13.2	6.13																			4	2					1			8		13	24	17	14	26	17	42	18	11	5
High	P22626	Heterogeneous nuclear ribonucleoproteins A2/B1 OS=Homo sapiens OX=9606 GN=HNRNPA2B1 PE=1 SV=2	107.301	60	20	882	18	353	37.4	8.95		12	2	5	3	15	10		7	15	4	3		11	1	1				1							1	8	4	8	14	6	6	31	9	32	11	4	1
High	P04075	Fructose-bisphosphate aldolase A OS=Homo sapiens OX=9606 GN=ALDOA PE=1 SV=2	105.261	54	21	748	19	364	39.4	8.09	7					1		1	1	3				9	8	2	4	3	19	4	1	1	5	9	6	2		4	2	7	5	7	3	15	4	20	9	3	1
High	Q71U36	Tubulin alpha-1A chain OS=Homo sapiens OX=9606 GN=TUBA1A PE=1 SV=1	104.839	37	16	866	6	451	50.1	5.06	2	2	3	3	5	8	3		2	6	4	2	1	40			2	1	3				1	1			2	3	3	2	6	3	4	14	12	11	6	1	5
High	P78386	Keratin, type II cuticular Hb5 OS=Homo sapiens OX=9606 GN=KRT85 PE=1 SV=1	104.185	36	26	225	5	507	55.8	6.55																1								1							156								2
High	P01876	Immunoglobulin heavy constant alpha 1 OS=Homo sapiens OX=9606 GN=IGHA1 PE=1 SV=2	103.925	59	14	1571	9	353	37.6	6.51		7	5	1		10			5	13			1	8				1	14						1			4	3	2	7	16	1	4	7	60	14	1
High	Q7Z794	Keratin, type II cytoskeletal 1b OS=Homo sapiens OX=9606 GN=KRT77 PE=2 SV=3	103.91	30	19	989	15	578	61.9	5.99	2	7	7	3	9	5	10	15	4	8	3	2	2		2	10	3	6		9	5	8	2	3	9	5	11												10
High	P14618	Pyruvate kinase PKM OS=Homo sapiens OX=9606 GN=PKM PE=1 SV=4	103.793	52	22	1194	21	531	57.9	7.84	3	1		1	1	2		4	19	23	3	1	3	17	5	2	3	5	9	2	2	3	4	6	5	2	2	8	7	16	13	14	10	26	9	29	12	9	7
High	P00738	Haptoglobin OS=Homo sapiens OX=9606 GN=HP PE=1 SV=1	102.832	46	16	766	9	406	45.2	6.58		5	3	3		10			2	1				4											4			4	3	6	5	9	7	9	11	22	12	3
High	P08238	Heat shock protein HSP 90-beta OS=Homo sapiens OX=9606 GN=HSP90AB1 PE=1 SV=4	102.315	31	22	438	10	724	83.2	5.03		6	2	3	1	7	5		3	1				17					2		1		1				1	8	5	5		4	2	23	1	23	9	2	6
High	Q5QNW6	Histone H2B type 2-F OS=Homo sapiens OX=9606 GN=HIST2H2BF PE=1 SV=3	102.152	72	13	1929	0	126	13.9	10.32	2	22	12	10	14	20	20	8	12	19	8	8	6	20	1	2	1		7	1	2	2	3	3	1	2	4	4	9	13	18	11	11	23	9	26	13	9	5
High	P35580	Myosin-10 OS=Homo sapiens OX=9606 GN=MYH10 PE=1 SV=3	101.754	15	29	413	14	1976	228.9	5.54	2								1	1				7	3	4	1	3	7	3		2	3	4	4	4			1	3		3	1	5		2	3	1
High	P78385	Keratin, type II cuticular Hb3 OS=Homo sapiens OX=9606 GN=KRT83 PE=1 SV=2	101.542	34	26	269	7	493	54.2	5.64														1		1								1							160					1	1		3
High	P00325	All-trans-retinol dehydrogenase [NAD(+)] ADH1B OS=Homo sapiens OX=9606 GN=ADH1B PE=1 SV=2	101.26	45	19	735	4	375	39.8	8.29		90	60	56	53	86	88		1	15			3																1			5
High	P06576	ATP synthase subunit beta, mitochondrial OS=Homo sapiens OX=9606 GN=ATP5F1B PE=1 SV=3	100.67	26	12	676	12	529	56.5	5.4	16	16	2	11	5	10	5	1	11	25				42	13	11	5	1	18	9	5	6	5	6	7	12				1		4		8		8
High	Q16778	Histone H2B type 2-E OS=Homo sapiens OX=9606 GN=HIST2H2BE PE=1 SV=3	100.361	70	12	1917	0	126	13.9	10.32	2	22	12	10	14	20	20	8	12	20	8	8	6	20	1	2	1		7	1	2	2	3	3	1	2	4	4	9	13	18	11	10	23	9	26	13	9	5
High	P14625	Endoplasmin OS=Homo sapiens OX=9606 GN=HSP90B1 PE=1 SV=1	96.308	22	18	663	16	803	92.4	4.84		22	6	10	5	17	10		2	4	1		3	15														13	3	11		8	3	12	2	46	16	2
High	Q16822	Phosphoenolpyruvate carboxykinase [GTP], mitochondrial OS=Homo sapiens OX=9606 GN=PCK2 PE=1 SV=4	95.917	36	21	415	19	640	70.7	7.62		55	22	20	27	26	27				10	11		109
High	P31947	14-3-3 protein sigma OS=Homo sapiens OX=9606 GN=SFN PE=1 SV=1	95.659	45	17	323	12	248	27.8	4.74						3	1	3	3	4		1	1	5		1		1			1		1	1		1		1	2	4	4	3	3	1	1	5	2	2	8
High	P00367	Glutamate dehydrogenase 1, mitochondrial OS=Homo sapiens OX=9606 GN=GLUD1 PE=1 SV=2	95.177	31	16	321	16	558	61.4	7.8		27	17	17	26	30	31		3	5				47
High	P02511	Alpha-crystallin B chain OS=Homo sapiens OX=9606 GN=CRYAB PE=1 SV=2	94.554	78	20	476	20	175	20.1	7.33	12								1	1		2		2	10	5	6	3	27	10	5	2	8	9	13	6
High	O60814	Histone H2B type 1-K OS=Homo sapiens OX=9606 GN=H2BC12 PE=1 SV=3	94.436	72	12	1922	1	126	13.9	10.32	2	22	12	10	14	20	20	8	12	19	8	8	6	20	1	2	1		7	1	2	2	3	3	1	2	4	4	9	13	18	11	11	23	9	26	13	9	5
High	P11586	C-1-tetrahydrofolate synthase, cytoplasmic OS=Homo sapiens OX=9606 GN=MTHFD1 PE=1 SV=3	94.326	27	26	193	26	935	101.5	7.3		37	21	15	20	33	29
High	P14543	Nidogen-1 OS=Homo sapiens OX=9606 GN=NID1 PE=1 SV=3	93.575	14	18	292	17	1247	136.3	5.29									1	5				1
High	P05091	Aldehyde dehydrogenase, mitochondrial OS=Homo sapiens OX=9606 GN=ALDH2 PE=1 SV=2	93.098	35	20	560	17	517	56.3	7.05	1	51	34	16	44	53	48		3	5	9	2		59		1			1	1				1								2
High	P29508	Serpin B3 OS=Homo sapiens OX=9606 GN=SERPINB3 PE=1 SV=2	92.38	44	21	82	9	390	44.5	6.81
High	Q96JY6	PDZ and LIM domain protein 2 OS=Homo sapiens OX=9606 GN=PDLIM2 PE=1 SV=1	91.904	48	12	180	12	352	37.4	8.72														2
High	P16402	Histone H1.3 OS=Homo sapiens OX=9606 GN=H1-3 PE=1 SV=2	91.355	29	13	1715	9	221	22.3	11.02	2	24	5	10	9	11	13	4	12	27	10	9	3	16					1					1				6	13	15	22	18	11	45	14	38	22	14	3
High	P24752	Acetyl-CoA acetyltransferase, mitochondrial OS=Homo sapiens OX=9606 GN=ACAT1 PE=1 SV=1	91.121	40	15	391	15	427	45.2	8.85	3	23	13	16	17	23	21		12	14	14	3		63	3	3		3	11	2	1	2	1	2	2	3
High	P19013	Keratin, type II cytoskeletal 4 OS=Homo sapiens OX=9606 GN=KRT4 PE=1 SV=4	89.82	43	26	439	17	534	57.3	6.61	1		1				1	1	1							2	1	3	2	3	2	2			3	2	4		3	2									8
High	P26038	Moesin OS=Homo sapiens OX=9606 GN=MSN PE=1 SV=3	89.404	34	23	576	16	577	67.8	6.4		1		1			2		4	3	3			32														7	3	10		8	6	21	5	18	12	4
High	Q14525	Keratin, type I cuticular Ha3-II OS=Homo sapiens OX=9606 GN=KRT33B PE=1 SV=3	88.522	36	18	253	3	404	46.2	4.84	1	1	4		3		1		1		1					3	1	2		3	1	1	1	1	1	2	4				65								17
High	P25705	ATP synthase subunit alpha, mitochondrial OS=Homo sapiens OX=9606 GN=ATP5F1A PE=1 SV=1	88.436	27	16	1610	16	553	59.7	9.13	22	31	12	24	16	22	19	1	35	41	15	11		64	23	17	13	22	41	22	12	21	17	17	15	27	2	2	2	5	3	10	3	9	3	13	5	4	2
High	P07327	Alcohol dehydrogenase 1A OS=Homo sapiens OX=9606 GN=ADH1A PE=1 SV=2	88.188	43	16	528	2	375	39.8	7.94		72	45	39	40	65	69			10			1																1			4
High	O76013	Keratin, type I cuticular Ha6 OS=Homo sapiens OX=9606 GN=KRT36 PE=2 SV=1	88.127	26	17	315	13	467	52.2	4.94	2								1							3	1	1		2	1	1	1	1	1	2	3				53								12
High	P00747	Plasminogen OS=Homo sapiens OX=9606 GN=PLG PE=1 SV=2	87.896	28	21	445	21	810	90.5	7.24
High	P68366	Tubulin alpha-4A chain OS=Homo sapiens OX=9606 GN=TUBA4A PE=1 SV=1	87.686	30	14	557	4	448	49.9	5.06	1	1			2	5		2	2	6		2		39			1		1	1			1	1		1		2	1	3	3	2	1	11	9	9	5		2
High	A8K7I4	Calcium-activated chloride channel regulator 1 OS=Homo sapiens OX=9606 GN=CLCA1 PE=1 SV=3	87.408	26	22	134	22	914	100.2	6.37
High	Q05682	Caldesmon OS=Homo sapiens OX=9606 GN=CALD1 PE=1 SV=3	86.715	29	24	183	24	793	93.2	5.66										3				5																		1
High	P47929	Galectin-7 OS=Homo sapiens OX=9606 GN=LGALS7 PE=1 SV=2	86.686	76	12	225	12	136	15.1	7.62																											15												5
High	P05109	Protein S100-A8 OS=Homo sapiens OX=9606 GN=S100A8 PE=1 SV=1	86.477	69	12	575	12	93	10.8	7.03																1		1	1			1						6	2	6	16	19	10	23	14	43	16	11	4
High	Q13813	Spectrin alpha chain, non-erythrocytic 1 OS=Homo sapiens OX=9606 GN=SPTAN1 PE=1 SV=3	86.385	10	24	218	24	2472	284.4	5.35							1		11	20		1		27	1	2		1	1				1			1				1
High	P62805	Histone H4 OS=Homo sapiens OX=9606 GN=H4C1 PE=1 SV=2	85.558	58	11	2977	11	103	11.4	11.36	4	24	16	21	15	26	21	18	16	30	18	7	18	41	1	3	2	2	9	4	3	3	3	2	3	3	8	23	15	24	45	34	20	58	26	46	32	21	8
High	P10809	60 kDa heat shock protein, mitochondrial OS=Homo sapiens OX=9606 GN=HSPD1 PE=1 SV=2	85.491	34	17	401	17	573	61	5.87	1	26	7	7	17	21	21		7	9	8	5		41				1	1							1	1	2	1	1		3		4		6	1
High	P08603	Complement factor H OS=Homo sapiens OX=9606 GN=CFH PE=1 SV=4	85.347	16	18	294	12	1231	139	6.61						1
High	P00558	Phosphoglycerate kinase 1 OS=Homo sapiens OX=9606 GN=PGK1 PE=1 SV=3	84.699	46	17	250	17	417	44.6	8.1		3			1	4	1		1	2				31					2				1	1	1			1				1		8	1	10	5
High	P19012	Keratin, type I cytoskeletal 15 OS=Homo sapiens OX=9606 GN=KRT15 PE=1 SV=3	84.69	38	20	950	6	456	49.2	4.77	2		6		4	2	2	3	6	5		1			1	11	2	4		11	3	5	1	3	6	7	28												68
High	P08572	Collagen alpha-2(IV) chain OS=Homo sapiens OX=9606 GN=COL4A2 PE=1 SV=4	84.438	9	11	1024	11	1712	167.4	8.66	3								19	49	10	5		26	3	1	1	3	4	2	1	1	1	1	2	3
High	P06732	Creatine kinase M-type OS=Homo sapiens OX=9606 GN=CKM PE=1 SV=2	84.348	47	19	362	18	381	43.1	7.25	19														8	9	8	6	36	9	4	5	10	7	13	6
High	P07237	Protein disulfide-isomerase OS=Homo sapiens OX=9606 GN=P4HB PE=1 SV=3	84.068	43	22	509	22	508	57.1	4.87		34	18	11	14	25	19																							19	3	4	8	14	7	26	11	3	3
High	P55072	Transitional endoplasmic reticulum ATPase OS=Homo sapiens OX=9606 GN=VCP PE=1 SV=4	82.642	27	17	157	17	806	89.3	5.26		1								1		1		6	1				1								1	1	2	2				5		6	3
High	Q99798	Aconitate hydratase, mitochondrial OS=Homo sapiens OX=9606 GN=ACO2 PE=1 SV=2	82.544	25	17	427	17	780	85.4	7.61	9					1			7	8	3	3		53	9	9	4	5	30	8	4	3	8	12	10	8		1		1				1
High	P35900	Keratin, type I cytoskeletal 20 OS=Homo sapiens OX=9606 GN=KRT20 PE=1 SV=1	82.133	41	19	237	14	424	48.5	5.69		2	7	1	5		3				1					1		1		3							3				3								11
High	P07900	Heat shock protein HSP 90-alpha OS=Homo sapiens OX=9606 GN=HSP90AA1 PE=1 SV=5	82.041	29	20	370	10	732	84.6	5.02		3	3	3	2	8	5		2	5	1			22					1									6	3	2		1	1	28	1	15	10	2	3
High	P16401	Histone H1.5 OS=Homo sapiens OX=9606 GN=H1-5 PE=1 SV=3	81.037	32	16	680	12	226	22.6	10.92		6		4	3	3	3			4	5	4																6	7	15	5	18	10	39	13	32	21	8
High	Q9Y6C2	EMILIN-1 OS=Homo sapiens OX=9606 GN=EMILIN1 PE=1 SV=3	80.942	21	18	351	18	1016	106.6	5.17									2	8			11																			2
High	P30101	Protein disulfide-isomerase A3 OS=Homo sapiens OX=9606 GN=PDIA3 PE=1 SV=4	80.481	41	21	327	21	505	56.7	6.35		13	8	3	2	9	6	2	2					3										1				3	3	4	3	3	2	6	1	8	2	1	1
High	P49327	Fatty acid synthase OS=Homo sapiens OX=9606 GN=FASN PE=1 SV=3	80.464	13	27	102	27	2511	273.3	6.44			6	4	8	8	4																				30	1
High	P30038	Delta-1-pyrroline-5-carboxylate dehydrogenase, mitochondrial OS=Homo sapiens OX=9606 GN=ALDH4A1 PE=1 SV=3	79.97	28	14	278	14	563	61.7	8.07		26	15	12	13	24	24		3		11	10		61
High	P31944	Caspase-14 OS=Homo sapiens OX=9606 GN=CASP14 PE=1 SV=2	78.923	53	14	87	14	242	27.7	5.58			2																								1
High	P13639	Elongation factor 2 OS=Homo sapiens OX=9606 GN=EEF2 PE=1 SV=4	78.889	26	20	288	20	858	95.3	6.83		3	3	1	1	7	4			3		2		2													1	3	2	2		1		6	1	6	4	1	3
High	O75112	LIM domain-binding protein 3 OS=Homo sapiens OX=9606 GN=LDB3 PE=1 SV=2	78.496	31	17	281	17	727	77.1	8.13	12														14	10	7	7	15	14	6	4	9	12	7	13
High	Q03591	Complement factor H-related protein 1 OS=Homo sapiens OX=9606 GN=CFHR1 PE=1 SV=2	77.805	37	11	393	3	330	37.6	7.39
High	P01023	Alpha-2-macroglobulin OS=Homo sapiens OX=9606 GN=A2M PE=1 SV=3	77.529	17	22	235	22	1474	163.2	6.46		3																1										4	4	1			3	3		7	5
High	P02792	Ferritin light chain OS=Homo sapiens OX=9606 GN=FTL PE=1 SV=2	77.388	41	9	215	9	175	20	5.78		16	4			6	3	2						8														2	1		5	6	4	7	12	31	4	2
High	P24821	Tenascin OS=Homo sapiens OX=9606 GN=TNC PE=1 SV=3	77.379	13	24	321	24	2201	240.7	4.89									4	15																						3		1
High	P63104	14-3-3 protein zeta/delta OS=Homo sapiens OX=9606 GN=YWHAZ PE=1 SV=1	77.35	55	19	452	13	245	27.7	4.79		1				3	1	2	3	7		1	1	5				1			1		1	1		1	2	2	3	7	5	3	2	13	1	13	4	4	7
High	P01833	Polymeric immunoglobulin receptor OS=Homo sapiens OX=9606 GN=PIGR PE=1 SV=4	77.273	29	20	66	20	764	83.2	5.74																			1
High	Q9P2E9	Ribosome-binding protein 1 OS=Homo sapiens OX=9606 GN=RRBP1 PE=1 SV=5	77.124	20	25	87	25	1410	152.4	8.6		7	3		1	3																								1						2
High	A5A3E0	POTE ankyrin domain family member F OS=Homo sapiens OX=9606 GN=POTEF PE=1 SV=2	76.21	9	8	5146	1	1075	121.4	6.2	23	21	21	20	13	30	22	36	16	29	19	6	17	70	28	26	20	20	67	26	19	25	27	31	28	32	10	23	11	15	39	27	19	61	27	48	30	18	12
High	P11678	Eosinophil peroxidase OS=Homo sapiens OX=9606 GN=EPX PE=1 SV=2	76.054	20	17	411	12	715	81	10.29																												3	7	9	18	13	7	20	10	40	10	5
High	P20648	Potassium-transporting ATPase alpha chain 1 OS=Homo sapiens OX=9606 GN=ATP4A PE=2 SV=5	75.899	19	20	81	16	1035	114	5.81									4	9	1			7
High	P05976	Myosin light chain 1/3, skeletal muscle isoform OS=Homo sapiens OX=9606 GN=MYL1 PE=1 SV=3	74.737	56	10	198	7	194	21.1	5.03	4														3	3	1	3	17	4		1	5	1	2	3
High	P0DOX5	Immunoglobulin gamma-1 heavy chain OS=Homo sapiens OX=9606 PE=1 SV=2	74.078	41	14	2008	5	449	49.3	8.72		3	3	2	1	14	9	17	6	11	4	4	17	18				2						1	1			11	4	15	11	7	7	21	17	22	16	5	3
High	Q02252	Methylmalonate-semialdehyde dehydrogenase [acylating], mitochondrial OS=Homo sapiens OX=9606 GN=ALDH6A1 PE=1 SV=2	73.858	27	16	270	16	535	57.8	8.5		22	11	8	4	11	18		2	5	8	5		91
High	P39060	Collagen alpha-1(XVIII) chain OS=Homo sapiens OX=9606 GN=COL18A1 PE=1 SV=5	73.377	7	13	252	13	1754	178.1	6.01									3	11	2			15
High	P0DMV9	Heat shock 70 kDa protein 1B OS=Homo sapiens OX=9606 GN=HSPA1B PE=1 SV=1	73.29	26	16	863	12	641	70	5.66	4	4	3	2	4	7	10		10	12	2	1	4	18	4	3	2	6	11	4	4	3	4	5	2	5	4	2	6	6	5	5	5	13	5	15	12	3	11
High	P32119	Peroxiredoxin-2 OS=Homo sapiens OX=9606 GN=PRDX2 PE=1 SV=5	72.651	44	14	1031	13	198	21.9	5.97	3	20	6	11	6	9	6	7	7	7	3	2		24	2	1	2	2	5	4	1	2	2	1	1	1	6	13	11	8	31	12	8	24	10	25	23	13	5
High	P17540	Creatine kinase S-type, mitochondrial OS=Homo sapiens OX=9606 GN=CKMT2 PE=1 SV=2	72.407	36	14	188	10	419	47.5	8.19	8														5	7			19	9	1	2	1	4	3	12
High	P07911	Uromodulin OS=Homo sapiens OX=9606 GN=UMOD PE=1 SV=1	72.168	29	16	281	16	640	69.7	5.24									3	23
High	P00915	Carbonic anhydrase 1 OS=Homo sapiens OX=9606 GN=CA1 PE=1 SV=2	71.024	49	9	386	9	261	28.9	7.12		1						3																				6	6	2	11	3	3	4	7	11	13	2
High	P29401	Transketolase OS=Homo sapiens OX=9606 GN=TKT PE=1 SV=3	70.699	30	15	475	15	623	67.8	7.66		4	2	4	5	6	4			2	2	2		6													3	3	1	6	1	5	5	15	5	21	12	3	1
High	Q01995	Transgelin OS=Homo sapiens OX=9606 GN=TAGLN PE=1 SV=4	70.595	61	12	691	12	201	22.6	8.84									1	2																						14
High	Q9BYX7	Putative beta-actin-like protein 3 OS=Homo sapiens OX=9606 GN=POTEKP PE=5 SV=1	70.594	20	7	2560	3	375	42	6.33	12	16	13	12	13	17	16	29	5	25	7		5	37	14	14	10	9	30	15	8	15	15	17	16	18	2	9	4	3	12	10	4	35	11	25	12	2	7
High	Q9BXR6	Complement factor H-related protein 5 OS=Homo sapiens OX=9606 GN=CFHR5 PE=1 SV=1	69.888	29	14	184	13	569	64.4	7.06
High	P0C0L4	Complement C4-A OS=Homo sapiens OX=9606 GN=C4A PE=1 SV=2	69.255	12	18	238	2	1744	192.7	7.08
High	P04083	Annexin A1 OS=Homo sapiens OX=9606 GN=ANXA1 PE=1 SV=2	69.172	48	14	407	14	346	38.7	7.02													2															5	4	5	3	5	6	10	5	17	6	3	12
High	P60660	Myosin light polypeptide 6 OS=Homo sapiens OX=9606 GN=MYL6 PE=1 SV=2	68.392	58	9	789	6	151	16.9	4.65	3	4	1	1	3	5	4	4	5	6				11	7	5	3	2	16	4	3	1	3	3	7	3	1	2	1	4	2	6	3	9	4	7	4	3	1
High	Q01082	Spectrin beta chain, non-erythrocytic 1 OS=Homo sapiens OX=9606 GN=SPTBN1 PE=1 SV=2	67.708	9	19	175	19	2364	274.4	5.57		4			3	4	3		1	10	1	4		6												1
High	P0C0L5	Complement C4-B OS=Homo sapiens OX=9606 GN=C4B PE=1 SV=2	67.399	12	18	220	2	1744	192.6	7.27
High	P01871	Immunoglobulin heavy constant mu OS=Homo sapiens OX=9606 GN=IGHM PE=1 SV=4	66.952	37	16	274	16	453	49.4	6.77																							2						1
High	Q15063	Periostin OS=Homo sapiens OX=9606 GN=POSTN PE=1 SV=2	66.653	23	18	122	18	836	93.3	7.53
High	P00326	Alcohol dehydrogenase 1C OS=Homo sapiens OX=9606 GN=ADH1C PE=1 SV=2	66.448	34	16	614	2	375	39.8	8.29		73	47	48	42	71	79		1	12																			1			3
High	O76011	Keratin, type I cuticular Ha4 OS=Homo sapiens OX=9606 GN=KRT34 PE=1 SV=2	66.435	34	15	149	6	436	49.4	5.06		1	4		3		1				1					1		2		2		1					2				49								5
High	P07477	Trypsin-1 OS=Homo sapiens OX=9606 GN=PRSS1 PE=1 SV=1	65.732	22	4	5423	3	247	26.5	6.51	5	65	98	98	87	68	61	118	10	49	36	28	32	35	3	4	8	4	33	6	8	7	11	13	11	7	10	3	3	12	3	10	5	11	12	8	14	15	13
High	P68104	Elongation factor 1-alpha 1 OS=Homo sapiens OX=9606 GN=EEF1A1 PE=1 SV=1	65.619	26	11	1126	3	462	50.1	9.01	2	21	14	13	13	21	18	1	10	14	10	9	1	22	1	1	1	2	5	2		2	1	2	2	1	4	8	9	12	9	12	7	18	9	25	15	7	9
High	P01889	HLA class I histocompatibility antigen, B alpha chain OS=Homo sapiens OX=9606 GN=HLA-B PE=1 SV=3	65.544	35	10	129	6	362	40.4	5.85																												3	2	2	1	1	2	6	2	23	2	1
High	P06396	Gelsolin OS=Homo sapiens OX=9606 GN=GSN PE=1 SV=1	65.203	23	17	446	17	782	85.6	6.28									3	4					2		1	1	1				1	1				4	1	5	2	7	8	6	5	14	8	2
High	P48735	Isocitrate dehydrogenase [NADP], mitochondrial OS=Homo sapiens OX=9606 GN=IDH2 PE=1 SV=2	64.454	26	13	411	12	452	50.9	8.69	5	15	10	10	11	11	13		6	23	2	1		34	6	6	1		7	4	1		6	3	3	6				1		1		3		3
High	P52272	Heterogeneous nuclear ribonucleoprotein M OS=Homo sapiens OX=9606 GN=HNRNPM PE=1 SV=3	63.966	28	18	81	18	730	77.5	8.7		1		1						1																		1		1				5		3
High	P50440	Glycine amidinotransferase, mitochondrial OS=Homo sapiens OX=9606 GN=GATM PE=1 SV=1	63.492	35	14	127	14	423	48.4	8.05		10	2			1	1				1	1		73
High	P02144	Myoglobin OS=Homo sapiens OX=9606 GN=MB PE=1 SV=2	61.882	57	10	211	10	154	17.2	7.68	7														7		4	2	24	4	3	1	7	8	7	1
High	Q03154	Aminoacylase-1 OS=Homo sapiens OX=9606 GN=ACY1 PE=1 SV=1	61.397	32	12	129	12	408	45.9	6.18		1	5	1	2	5	5				10	3		67
High	Q09666	Neuroblast differentiation-associated protein AHNAK OS=Homo sapiens OX=9606 GN=AHNAK PE=1 SV=2	60.974	12	21	120	21	5890	628.7	6.15									2	1																	3					2				1			8
High	P27482	Calmodulin-like protein 3 OS=Homo sapiens OX=9606 GN=CALML3 PE=1 SV=2	60.852	66	9	196	8	149	16.9	4.42		2	4	1		3	2		1	2		1		5													5			2	2	2		1		2	1	1	4
High	P10916	Myosin regulatory light chain 2, ventricular/cardiac muscle isoform OS=Homo sapiens OX=9606 GN=MYL2 PE=1 SV=3	60.669	60	11	456	11	166	18.8	5	11														13	12	7	9	64	14	9	3	12	13	7	14
High	P15311	Ezrin OS=Homo sapiens OX=9606 GN=EZR PE=1 SV=4	60.327	28	17	270	10	586	69.4	6.27		1		1			2		2	2	3			29						1				1			2	1		1			1	6		3	4		1
High	P61978	Heterogeneous nuclear ribonucleoprotein K OS=Homo sapiens OX=9606 GN=HNRNPK PE=1 SV=1	60.222	33	14	282	14	463	50.9	5.54		1				1			6	1		1		2														5	5	8		3	5	15	1	13	6	2
High	O75369	Filamin-B OS=Homo sapiens OX=9606 GN=FLNB PE=1 SV=2	59.779	9	22	212	14	2602	278	5.73				1	1	4	4			3						1			1					1		1	1
High	P08319	All-trans-retinol dehydrogenase [NAD(+)] ADH4 OS=Homo sapiens OX=9606 GN=ADH4 PE=1 SV=5	59.696	34	11	246	11	380	40.2	7.94		26	28	26	26	37	46
High	P09651	Heterogeneous nuclear ribonucleoprotein A1 OS=Homo sapiens OX=9606 GN=HNRNPA1 PE=1 SV=5	59.125	28	9	191	7	372	38.7	9.13									2	1				5														3		2		5	1	10		11	2	2
High	P13796	Plastin-2 OS=Homo sapiens OX=9606 GN=LCP1 PE=1 SV=6	59.123	26	15	289	12	627	70.2	5.43		1					2																					3	1	7	1	5	2	21	5	16	8	1
High	Q7L7L0	Histone H2A type 3 OS=Homo sapiens OX=9606 GN=HIST3H2A PE=1 SV=3	58.548	38	7	1978	1	130	14.1	11.05	3	20	11	11	13	19	19	10	8	19	10	9	6	27	2	2	2	2	9	2	2	2	2	3	3	3	5	4	6	10	31	14	8	31	13	31	12	12	5
High	P61626	Lysozyme C OS=Homo sapiens OX=9606 GN=LYZ PE=1 SV=1	58.082	64	10	599	10	148	16.5	9.16								1				3	3	11														10	7	17	11	8	10	23	9	24	21	3
High	P01860	Immunoglobulin heavy constant gamma 3 OS=Homo sapiens OX=9606 GN=IGHG3 PE=1 SV=2	58.067	41	12	2397	3	377	41.3	7.9		6	4	2	3	9	8	7	11	16	4	6	15	19			1	2						1	1			6	5	11	13	8	6	15	11	18	14	4	5
High	P07996	Thrombospondin-1 OS=Homo sapiens OX=9606 GN=THBS1 PE=1 SV=2	57.952	17	15	73	15	1170	129.3	4.94								2
High	Q06830	Peroxiredoxin-1 OS=Homo sapiens OX=9606 GN=PRDX1 PE=1 SV=1	57.942	52	14	981	10	199	22.1	8.13	2	29	13	20	17	26	18	3	10	11	12	6		35	1	1	1	3	3	2	1	2	1	1	1	1	4	7	6	6	11	9	4	18	9	22	14	6	6
High	Q16777	Histone H2A type 2-C OS=Homo sapiens OX=9606 GN=HIST2H2AC PE=1 SV=4	57.332	38	7	2298	1	129	14	10.9	3	22	10	12	13	19	19	12	9	20	10	9	10	29	3	2	2	2	9	2	2	2	3	3	3	4	6	4	6	12	38	14	10	40	17	37	19	14	6
High	P00352	Retinal dehydrogenase 1 OS=Homo sapiens OX=9606 GN=ALDH1A1 PE=1 SV=2	56.749	29	15	243	12	501	54.8	6.73		14	13	9	4	13	14		3	4				16																		2
High	P08493	Matrix Gla protein OS=Homo sapiens OX=9606 GN=MGP PE=1 SV=2	56.212	40	5	202	5	103	12.3	9.67																																	1
High	P04279	Semenogelin-1 OS=Homo sapiens OX=9606 GN=SEMG1 PE=1 SV=2	56.062	39	13	40	10	462	52.1	9.29
High	Q08188	Protein-glutamine gamma-glutamyltransferase E OS=Homo sapiens OX=9606 GN=TGM3 PE=1 SV=4	55.562	21	14	56	14	693	76.6	5.86																																							10
High	P15144	Aminopeptidase N OS=Homo sapiens OX=9606 GN=ANPEP PE=1 SV=4	55.257	14	14	64	14	967	109.5	5.48											2			35
High	Q6E0U4	Dermokine OS=Homo sapiens OX=9606 GN=DMKN PE=1 SV=3	55.24	16	9	57	9	476	47.1	7.28
High	P42765	3-ketoacyl-CoA thiolase, mitochondrial OS=Homo sapiens OX=9606 GN=ACAA2 PE=1 SV=2	55.094	35	13	255	13	397	41.9	8.09		32	10	17	20	23	24			2	7			34					1
High	Q14574	Desmocollin-3 OS=Homo sapiens OX=9606 GN=DSC3 PE=1 SV=3	54.476	13	9	35	9	896	99.9	6.1
High	Q9NQ38	Serine protease inhibitor Kazal-type 5 OS=Homo sapiens OX=9606 GN=SPINK5 PE=1 SV=2	54.423	11	11	49	11	1064	120.6	8.06
High	Q14CN4	Keratin, type II cytoskeletal 72 OS=Homo sapiens OX=9606 GN=KRT72 PE=1 SV=2	54.175	16	11	130	1	511	55.8	6.89			2		1		1	1			3	2						1			1				2		1				1								7
High	P11498	Pyruvate carboxylase, mitochondrial OS=Homo sapiens OX=9606 GN=PC PE=1 SV=2	54.096	15	14	129	14	1178	129.6	6.84		14	8	13	8	14	6				2	1		18
High	P31151	Protein S100-A7 OS=Homo sapiens OX=9606 GN=S100A7 PE=1 SV=4	53.234	55	8	61	8	101	11.5	6.77																1																							1
High	Q8NHM4	Putative trypsin-6 OS=Homo sapiens OX=9606 GN=PRSS3P2 PE=5 SV=2	53.103	24	3	2355	1	247	26.5	6.01		42	47	50	48	40	31	77		24	12	7	15						3			2	5	3
High	Q3LXA3	Triokinase/FMN cyclase OS=Homo sapiens OX=9606 GN=TKFC PE=1 SV=2	52.652	18	9	71	9	575	58.9	7.49		6	9	5	6	6	4					2		21
High	P62937	Peptidyl-prolyl cis-trans isomerase A OS=Homo sapiens OX=9606 GN=PPIA PE=1 SV=2	52.606	48	10	239	10	165	18	7.81						2			3	5				10																4	1		1	4	2	14	2	1	1
High	P20700	Lamin-B1 OS=Homo sapiens OX=9606 GN=LMNB1 PE=1 SV=2	52.141	24	15	326	11	586	66.4	5.16		8								2				1													1	1	2	7	3	2	1	11		8	3	1
High	P31146	Coronin-1A OS=Homo sapiens OX=9606 GN=CORO1A PE=1 SV=4	52.092	25	12	294	12	461	51	6.68																												1	2	8	6	11	6	29	5	19	11	1
High	P30084	Enoyl-CoA hydratase, mitochondrial OS=Homo sapiens OX=9606 GN=ECHS1 PE=1 SV=4	51.724	29	7	99	7	290	31.4	8.07		12	9	10	9	13	8							21
High	Q93088	Betaine--homocysteine S-methyltransferase 1 OS=Homo sapiens OX=9606 GN=BHMT PE=1 SV=2	51.505	28	9	259	7	406	45	7.03		26	15	19	27	22	21		1		4	3		49
High	P49747	Cartilage oligomeric matrix protein OS=Homo sapiens OX=9606 GN=COMP PE=1 SV=2	51.163	20	12	146	10	757	82.8	4.6
High	P54652	Heat shock-related 70 kDa protein 2 OS=Homo sapiens OX=9606 GN=HSPA2 PE=1 SV=1	50.713	17	11	578	2	639	70	5.74	1	5	3	2	3	4	5		6	8		1	3	10	1	2	1	3	4	2	2	2	2	1	2	2	4	2	5	4	5	4	2	10	3	13	8	1	4
High	P07478	Trypsin-2 OS=Homo sapiens OX=9606 GN=PRSS2 PE=1 SV=1	50.707	20	4	2378	2	247	26.5	4.92		42	47	50	48	40	31	77		24	12	7	15	1					3			2	5	4
High	Q8IUX7	Adipocyte enhancer-binding protein 1 OS=Homo sapiens OX=9606 GN=AEBP1 PE=1 SV=1	50.33	11	12	68	12	1158	130.8	5.11
High	P19429	Troponin I, cardiac muscle OS=Homo sapiens OX=9606 GN=TNNI3 PE=1 SV=3	50.038	41	11	239	11	210	24	9.86	8														8	7	3	5	24	5	8	2	9	10	12	8
High	Q8NBS9	Thioredoxin domain-containing protein 5 OS=Homo sapiens OX=9606 GN=TXNDC5 PE=1 SV=2	49.554	23	10	197	10	432	47.6	5.97		1																										4	2	8		8	1	7	1	33	11
High	P31946	14-3-3 protein beta/alpha OS=Homo sapiens OX=9606 GN=YWHAB PE=1 SV=3	49.184	39	10	331	3	246	28.1	4.83	1	1				3	1	2	3	3		1	1	5				1			1		1	1		1		2	2	7	5	5	3	5	1	12	4	2	4
High	P40926	Malate dehydrogenase, mitochondrial OS=Homo sapiens OX=9606 GN=MDH2 PE=1 SV=3	48.392	37	12	350	12	338	35.5	8.68	4	15	2	4	5	9	8		7	13	5	1		28	5	5	3	1	7	3	4	1	2	5	1	4	1	1				2	1	2		1			1
High	Q92764	Keratin, type I cuticular Ha5 OS=Homo sapiens OX=9606 GN=KRT35 PE=2 SV=5	48.164	23	11	159	5	455	50.3	4.91	1	1	1		2		1		1							3	1	1		2	1	1	1	1	1	2	3				48								12
High	P18669	Phosphoglycerate mutase 1 OS=Homo sapiens OX=9606 GN=PGAM1 PE=1 SV=2	47.976	35	7	146	7	254	28.8	7.18	1	8	5	5	6	7	9			2	2			5					4	1				1	2			1	1			1		3		1
High	Q13835	Plakophilin-1 OS=Homo sapiens OX=9606 GN=PKP1 PE=1 SV=2	47.643	20	13	44	13	747	82.8	9.13																											2												16
High	P21980	Protein-glutamine gamma-glutamyltransferase 2 OS=Homo sapiens OX=9606 GN=TGM2 PE=1 SV=2	47.459	18	11	238	11	687	77.3	5.22		4	2			1		1							1				2	1				1		1
High	Q03252	Lamin-B2 OS=Homo sapiens OX=9606 GN=LMNB2 PE=1 SV=4	47.314	21	14	268	10	620	69.9	5.59		5							1	2			1	2													1	1	1	2	3	2		5		4	1	1
High	Q13867	Bleomycin hydrolase OS=Homo sapiens OX=9606 GN=BLMH PE=1 SV=1	47.21	24	10	21	10	455	52.5	6.27
High	O75874	Isocitrate dehydrogenase [NADP] cytoplasmic OS=Homo sapiens OX=9606 GN=IDH1 PE=1 SV=2	46.839	34	13	251	12	414	46.6	7.01		16	11	11	16	17	20		1	2	2			12													2							1		5
High	P36955	Pigment epithelium-derived factor OS=Homo sapiens OX=9606 GN=SERPINF1 PE=1 SV=4	46.728	28	12	182	12	418	46.3	6.38
High	P08133	Annexin A6 OS=Homo sapiens OX=9606 GN=ANXA6 PE=1 SV=3	46.418	24	15	84	15	673	75.8	5.6		5		2	1	3	1																									1		4		6
High	P51911	Calponin-1 OS=Homo sapiens OX=9606 GN=CNN1 PE=1 SV=2	46.319	30	8	242	8	297	33.2	9.07																																2
High	O95954	Formimidoyltransferase-cyclodeaminase OS=Homo sapiens OX=9606 GN=FTCD PE=1 SV=2	46.297	22	11	144	11	541	58.9	5.74		25	12	11	12	24	10							6
High	P54296	Myomesin-2 OS=Homo sapiens OX=9606 GN=MYOM2 PE=1 SV=2	46.117	12	16	98	16	1465	164.8	6.19	4														6	5	1	2	13	5		2	5	1	4	12
High	P22105	Tenascin-X OS=Homo sapiens OX=9606 GN=TNXB PE=1 SV=5	45.216	8	20	54	20	4244	458.1	5.17
High	Q00872	Myosin-binding protein C, slow-type OS=Homo sapiens OX=9606 GN=MYBPC1 PE=1 SV=2	45.111	16	16	38	16	1141	128.2	6.04
High	Q9NSB4	Keratin, type II cuticular Hb2 OS=Homo sapiens OX=9606 GN=KRT82 PE=3 SV=3	44.542	12	10	137	5	513	56.6	6.74	1															2								1			3				64								2
High	P11310	Medium-chain specific acyl-CoA dehydrogenase, mitochondrial OS=Homo sapiens OX=9606 GN=ACADM PE=1 SV=1	44.408	19	9	113	9	421	46.6	8.37	1	9	1	5	4	5	4		4	4	6			23	1	1	1		8	1				1	2	1
High	P30740	Leukocyte elastase inhibitor OS=Homo sapiens OX=9606 GN=SERPINB1 PE=1 SV=1	44.09	26	8	122	8	379	42.7	6.28																													2	3	4	4	3	9	3	13	2	1
High	P04003	C4b-binding protein alpha chain OS=Homo sapiens OX=9606 GN=C4BPA PE=1 SV=2	44.036	22	12	100	12	597	67	7.3
High	Q00839	Heterogeneous nuclear ribonucleoprotein U OS=Homo sapiens OX=9606 GN=HNRNPU PE=1 SV=6	44.009	14	12	126	12	825	90.5	6				1			2		2	3				1																3		2	1	5		5	2
High	P10321	HLA class I histocompatibility antigen, C alpha chain OS=Homo sapiens OX=9606 GN=HLA-C PE=1 SV=3	43.85	20	7	139	2	366	40.6	6.04														3														3	3	1	1	3	3	6	2	13	2	1
High	O14745	Na(+)/H(+) exchange regulatory cofactor NHE-RF1 OS=Homo sapiens OX=9606 GN=SLC9A3R1 PE=1 SV=4	43.803	30	7	102	7	358	38.8	5.77									1		2			33																1
High	P02730	Band 3 anion transport protein OS=Homo sapiens OX=9606 GN=SLC4A1 PE=1 SV=3	43.718	10	7	99	7	911	101.7	5.19								6																							2
High	P07195	L-lactate dehydrogenase B chain OS=Homo sapiens OX=9606 GN=LDHB PE=1 SV=2	43.628	27	9	367	8	334	36.6	6.05	2	3	1	2	2	3	2		8	15	10	10		47	3	2	1	2	10	2	1		3	2	3	1		1	1	1		1		6		7	1
High	P37837	Transaldolase OS=Homo sapiens OX=9606 GN=TALDO1 PE=1 SV=2	43.492	37	13	163	13	337	37.5	6.81		5	1			1	1		1	3				1														3	3	3		4	3	8		6	3	2
High	P0DP25	Calmodulin-3 OS=Homo sapiens OX=9606 GN=CALM3 PE=1 SV=1	43.485	35	6	340	5	149	16.8	4.22		2	4	2		5	2		1	2		1		13														1	1	3	2	2	1	5	1	9	1	1
High	O95154	Aflatoxin B1 aldehyde reductase member 3 OS=Homo sapiens OX=9606 GN=AKR7A3 PE=1 SV=2	43.342	18	6	74	5	331	37.2	7.15		11	7	7	9	8	5							5
High	P01861	Immunoglobulin heavy constant gamma 4 OS=Homo sapiens OX=9606 GN=IGHG4 PE=1 SV=1	43.118	35	9	1351	3	327	35.9	7.36		6	3	1	3	4	5	3	11	8	2	3	14	16			2	1						1	1			5	2	6	12	8	3	6	6	14	12	5	6
High	P81605	Dermcidin OS=Homo sapiens OX=9606 GN=DCD PE=1 SV=2	42.93	54	7	900	7	110	11.3	6.54	3	1	2	2	4	2		3		2			6	17		4	2	1	14	5	4	6	1		4	4	2		3	1		4	1	2	5		1	3	1
High	P14550	Aldo-keto reductase family 1 member A1 OS=Homo sapiens OX=9606 GN=AKR1A1 PE=1 SV=3	42.46	34	11	103	10	325	36.6	6.79		3	1	3	2	10	7				4	1		31
High	P12277	Creatine kinase B-type OS=Homo sapiens OX=9606 GN=CKB PE=1 SV=1	41.987	25	9	76	8	381	42.6	5.59	1								2	2									6	1				1	1
High	Q15084	Protein disulfide-isomerase A6 OS=Homo sapiens OX=9606 GN=PDIA6 PE=1 SV=1	41.666	24	8	107	8	440	48.1	5.08		3	1											1														3	1	4		3		2		13	3
High	P45379	Troponin T, cardiac muscle OS=Homo sapiens OX=9606 GN=TNNT2 PE=1 SV=3	41.59	26	10	189	9	298	35.9	4.97	8														7	5	4	2	22	6	2	1	7	9	9	12
High	P09327	Villin-1 OS=Homo sapiens OX=9606 GN=VIL1 PE=1 SV=4	41.57	17	12	75	12	827	92.6	6.39														2
High	P30086	Phosphatidylethanolamine-binding protein 1 OS=Homo sapiens OX=9606 GN=PEBP1 PE=1 SV=3	41.418	49	7	418	7	187	21	7.53	2	18	10	12	16	23	20		10	20	9	3		37	1			1	3		1		1	1			1	1						2		5	1
High	P00739	Haptoglobin-related protein OS=Homo sapiens OX=9606 GN=HPR PE=2 SV=2	41.405	22	9	254	2	348	39	7.09		2	4	3		9								1											3			2	3	3	1	4	2	3	5	8	5	1
High	O94875	Sorbin and SH3 domain-containing protein 2 OS=Homo sapiens OX=9606 GN=SORBS2 PE=1 SV=3	41.344	14	13	149	13	1100	124	8.31	5					1									9	8	2	5	10	11	2		11	9	4	8
High	P23141	Liver carboxylesterase 1 OS=Homo sapiens OX=9606 GN=CES1 PE=1 SV=2	41.008	22	11	156	11	567	62.5	6.6		25	13	15	13	28	26
High	P04439	HLA class I histocompatibility antigen, A alpha chain OS=Homo sapiens OX=9606 GN=HLA-A PE=1 SV=2	41.006	20	7	116	4	365	40.8	6																												1		1				2		4	2
High	Q05639	Elongation factor 1-alpha 2 OS=Homo sapiens OX=9606 GN=EEF1A2 PE=1 SV=1	40.513	22	9	1084	1	463	50.4	9.03	2	21	14	13	13	21	18	1	10	14	10	9	1	22	1	1	1	2	5	2		2	1	2	2	1	3	8	9	12	9	12	7	18	9	22	15	7	7
High	P38646	Stress-70 protein, mitochondrial OS=Homo sapiens OX=9606 GN=HSPA9 PE=1 SV=2	40.371	15	10	269	10	679	73.6	6.16	2	9	3	2	7	10	7		10	7	5	4		24	3	3			2	3	1			1		4		1				1		2		2	1
High	P02462	Collagen alpha-1(IV) chain OS=Homo sapiens OX=9606 GN=COL4A1 PE=1 SV=4	40.27	3	4	905	2	1669	160.5	8.28	2	1		2					8	19	13	9		21	2	1	2	2	6	2	1		2	1	2	4
High	P00966	Argininosuccinate synthase OS=Homo sapiens OX=9606 GN=ASS1 PE=1 SV=2	40.242	23	12	213	12	412	46.5	8.02		25	10	6	19	23	23					9		49
High	P25311	Zinc-alpha-2-glycoprotein OS=Homo sapiens OX=9606 GN=AZGP1 PE=1 SV=2	40.159	40	11	36	11	298	34.2	6.05														1
High	P01859	Immunoglobulin heavy constant gamma 2 OS=Homo sapiens OX=9606 GN=IGHG2 PE=1 SV=2	39.615	31	9	1655	1	326	35.9	7.59		6	4	1	3	6	5	3	13	11	2	3	14	21			2	2						1	1			5	4	7	16	10	3	7	6	18	13	7	8
High	O95994	Anterior gradient protein 2 homolog OS=Homo sapiens OX=9606 GN=AGR2 PE=1 SV=1	39.384	27	5	159	4	175	20	9
High	Q15582	Transforming growth factor-beta-induced protein ig-h3 OS=Homo sapiens OX=9606 GN=TGFBI PE=1 SV=1	39.073	20	12	243	12	683	74.6	7.71										4
High	Q7Z4W1	L-xylulose reductase OS=Homo sapiens OX=9606 GN=DCXR PE=1 SV=2	39.05	31	7	170	7	244	25.9	8.1		14	11	14	17	19	23			2	7	1		15
High	P42357	Histidine ammonia-lyase OS=Homo sapiens OX=9606 GN=HAL PE=1 SV=1	39.016	19	10	18	10	657	72.7	6.95
High	Q02383	Semenogelin-2 OS=Homo sapiens OX=9606 GN=SEMG2 PE=1 SV=1	38.828	33	10	33	7	582	65.4	9.07
High	P05089	Arginase-1 OS=Homo sapiens OX=9606 GN=ARG1 PE=1 SV=2	38.61	26	9	211	9	322	34.7	7.21		14	10	8	13	16	13									1
High	P16615	Sarcoplasmic/endoplasmic reticulum calcium ATPase 2 OS=Homo sapiens OX=9606 GN=ATP2A2 PE=1 SV=1	37.958	15	12	179	6	1042	114.7	5.34	6					1	1								4	5	3	5	7	3	3	3	3	5	6	8
High	P51884	Lumican OS=Homo sapiens OX=9606 GN=LUM PE=1 SV=2	37.917	25	9	253	9	338	38.4	6.61									2	1			14
High	P14735	Insulin-degrading enzyme OS=Homo sapiens OX=9606 GN=IDE PE=1 SV=4	37.59	15	15	23	15	1019	117.9	6.61
High	P13667	Protein disulfide-isomerase A4 OS=Homo sapiens OX=9606 GN=PDIA4 PE=1 SV=2	37.524	19	13	131	13	645	72.9	5.07		14	3	1	1	6	2																					3		3				1		9	4
High	Q9H4B7	Tubulin beta-1 chain OS=Homo sapiens OX=9606 GN=TUBB1 PE=1 SV=1	37.402	11	6	356	2	451	50.3	5.17		2			1	3	1	2	2	2	1			17							1						2	3		3	3	2	4	8	5	10	3		3
High	Q8IUL8	Cartilage intermediate layer protein 2 OS=Homo sapiens OX=9606 GN=CILP2 PE=2 SV=2	37.243	9	10	83	10	1156	126.2	8.22
High	Q96KP4	Cytosolic non-specific dipeptidase OS=Homo sapiens OX=9606 GN=CNDP2 PE=1 SV=2	37.139	27	10	194	10	475	52.8	5.97		4	5	1	3	4	6		4	4	2	1		23														1						3		3	2
High	P35241	Radixin OS=Homo sapiens OX=9606 GN=RDX PE=1 SV=1	37.066	17	11	176	3	583	68.5	6.37		1		1			2				3			15																1				3	1	2	3
High	P09467	Fructose-1,6-bisphosphatase 1 OS=Homo sapiens OX=9606 GN=FBP1 PE=1 SV=5	36.952	18	5	80	5	338	36.8	6.99		15	12	6	15	14								10
High	A8K2U0	Alpha-2-macroglobulin-like protein 1 OS=Homo sapiens OX=9606 GN=A2ML1 PE=1 SV=3	36.848	9	11	17	11	1454	161	5.73
High	P48594	Serpin B4 OS=Homo sapiens OX=9606 GN=SERPINB4 PE=1 SV=2	36.646	26	13	31	1	390	44.8	6.21
High	Q00610	Clathrin heavy chain 1 OS=Homo sapiens OX=9606 GN=CLTC PE=1 SV=5	36.546	9	12	68	12	1675	191.5	5.69									1	2				11																				2
High	O14558	Heat shock protein beta-6 OS=Homo sapiens OX=9606 GN=HSPB6 PE=1 SV=2	36.191	46	6	188	6	160	17.1	6.4	4												1		8	3	4	3	20	5	4	2	4	6	6	4
High	P00167	Cytochrome b5 OS=Homo sapiens OX=9606 GN=CYB5A PE=1 SV=2	36.074	43	4	91	4	134	15.3	4.96		16	2	3	1	12	8							16													2
High	P13929	Beta-enolase OS=Homo sapiens OX=9606 GN=ENO3 PE=1 SV=5	36.055	14	5	106	3	434	47	7.71	3			1	1				2					2	1			1		1			1	2	1									1		1			3
High	P10643	Complement component C7 OS=Homo sapiens OX=9606 GN=C7 PE=1 SV=2	35.988	16	12	94	12	843	93.5	6.48
High	P22314	Ubiquitin-like modifier-activating enzyme 1 OS=Homo sapiens OX=9606 GN=UBA1 PE=1 SV=3	35.971	8	7	105	7	1058	117.8	5.76		2		1	2	1	1		3	4		2		5																				3		2
High	P36871	Phosphoglucomutase-1 OS=Homo sapiens OX=9606 GN=PGM1 PE=1 SV=3	35.888	19	11	77	11	562	61.4	6.76		13	6	11	10	10	13
High	P05413	Fatty acid-binding protein, heart OS=Homo sapiens OX=9606 GN=FABP3 PE=1 SV=4	35.842	62	9	205	8	133	14.8	6.8	7								1	2					7	2	4	4	21	3	3	5	6	5	12	3
High	P0DOX2	Immunoglobulin alpha-2 heavy chain OS=Homo sapiens OX=9606 PE=1 SV=2	35.645	18	9	679	3	455	48.9	6.67		3	1			4			2	5				3					7						1			2		1	3	5	1	2	3	22	4	1
High	Q00796	Sorbitol dehydrogenase OS=Homo sapiens OX=9606 GN=SORD PE=1 SV=4	35.469	24	8	105	8	357	38.3	7.97		11	6	8	7	11	14				2	2		11													1
High	P49411	Elongation factor Tu, mitochondrial OS=Homo sapiens OX=9606 GN=TUFM PE=1 SV=2	35.324	22	8	151	8	452	49.5	7.61	1	8	2	2	2	6	2		1	3	2	3		17	2	1		1	2	1	1	1				2		2	1			1		3		5	2
High	P00734	Prothrombin OS=Homo sapiens OX=9606 GN=F2 PE=1 SV=2	35.317	23	12	125	12	622	70	5.9																																	1			2
High	P02458	Collagen alpha-1(II) chain OS=Homo sapiens OX=9606 GN=COL2A1 PE=1 SV=3	35.304	6	8	168	6	1487	141.7	6.92
High	P02760	Protein AMBP OS=Homo sapiens OX=9606 GN=AMBP PE=1 SV=1	35.2	21	7	300	7	352	39	6.25									3	2		2	4	4															1			3
High	P01009	Alpha-1-antitrypsin OS=Homo sapiens OX=9606 GN=SERPINA1 PE=1 SV=3	35.15	25	11	291	11	418	46.7	5.59		1	1	1							1			3														3	1			2				3	2
High	P07737	Profilin-1 OS=Homo sapiens OX=9606 GN=PFN1 PE=1 SV=2	35.117	71	10	251	10	140	15	8.27		3	1	3	2	5	2	1	1	2	1			3														3	2	3	3	6	3	8	2	8	4	2
High	P07148	Fatty acid-binding protein, liver OS=Homo sapiens OX=9606 GN=FABP1 PE=1 SV=1	35.033	49	7	272	7	127	14.2	7.18		22	14	19	16	28	21							7
High	P07339	Cathepsin D OS=Homo sapiens OX=9606 GN=CTSD PE=1 SV=1	35.02	23	9	279	9	412	44.5	6.54	1	5	3	5	4	10	22	3	3	1				6	1	1	1	1		1		2	1	1		1	1	1	1	5		3	2	5		2	4	1
High	Q14764	Major vault protein OS=Homo sapiens OX=9606 GN=MVP PE=1 SV=4	34.958	17	14	70	14	893	99.3	5.48														2
High	Q6KB66	Keratin, type II cytoskeletal 80 OS=Homo sapiens OX=9606 GN=KRT80 PE=1 SV=2	34.749	25	12	45	11	452	50.5	5.67
High	P40925	Malate dehydrogenase, cytoplasmic OS=Homo sapiens OX=9606 GN=MDH1 PE=1 SV=4	34.685	35	10	241	10	334	36.4	7.36	3	5	3	1		5	6			4				9	2		3	1	10	2	1	3	3	2	2	1
High	O15335	Chondroadherin OS=Homo sapiens OX=9606 GN=CHAD PE=1 SV=2	34.646	20	6	91	6	359	40.5	9.39
High	Q16555	Dihydropyrimidinase-related protein 2 OS=Homo sapiens OX=9606 GN=DPYSL2 PE=1 SV=1	34.588	17	9	222	7	572	62.3	6.38									2	5			2	1
High	Q15661	Tryptase alpha/beta-1 OS=Homo sapiens OX=9606 GN=TPSAB1 PE=1 SV=1	34.553	24	5	70	5	275	30.5	7.11																																1						1
High	P33121	Long-chain-fatty-acid--CoA ligase 1 OS=Homo sapiens OX=9606 GN=ACSL1 PE=1 SV=1	34.551	15	10	87	9	698	77.9	7.15		15	6	8	11	18	9																				4
High	P56470	Galectin-4 OS=Homo sapiens OX=9606 GN=LGALS4 PE=1 SV=1	34.363	23	7	123	7	323	35.9	9.16					1
High	P80404	4-aminobutyrate aminotransferase, mitochondrial OS=Homo sapiens OX=9606 GN=ABAT PE=1 SV=3	34.303	16	8	37	8	500	56.4	7.96		6	4		3	3	4							11
High	Q96HC4	PDZ and LIM domain protein 5 OS=Homo sapiens OX=9606 GN=PDLIM5 PE=1 SV=5	33.946	15	8	99	8	596	63.9	8.21	2														3	3	1		6	3			3	5	1	4
High	P07585	Decorin OS=Homo sapiens OX=9606 GN=DCN PE=1 SV=1	33.856	36	12	247	12	359	39.7	8.54													3
High	Q7RTS7	Keratin, type II cytoskeletal 74 OS=Homo sapiens OX=9606 GN=KRT74 PE=1 SV=2	33.532	13	10	201	1	529	57.8	7.71	1		2		1		1	1								3		3		1	1	1			4		4												7
High	P00918	Carbonic anhydrase 2 OS=Homo sapiens OX=9606 GN=CA2 PE=1 SV=2	33.296	38	8	249	8	260	29.2	7.4		11	3	5	7	7	7	1	1	2		5		13														1	1	2	6	2	2	2		7	4	1
High	P50895	Basal cell adhesion molecule OS=Homo sapiens OX=9606 GN=BCAM PE=1 SV=2	33.036	14	7	59	7	628	67.4	5.81										2				1
High	P00505	Aspartate aminotransferase, mitochondrial OS=Homo sapiens OX=9606 GN=GOT2 PE=1 SV=3	32.897	26	10	149	10	430	47.5	9.01	3	8	6	4	9	8	6		3	2				5	3	1	1	1	11	1	1	1	2	1	1	2								1		1
High	P27348	14-3-3 protein theta OS=Homo sapiens OX=9606 GN=YWHAQ PE=1 SV=1	32.475	27	8	280	2	245	27.7	4.78	1					3	1	2	4	3		1	1	5				1			1		1	1		1		3	1	6	5	5	2	2	1	10	6	2	4
High	P51888	Prolargin OS=Homo sapiens OX=9606 GN=PRELP PE=1 SV=1	32.457	18	7	265	7	382	43.8	9.38													4
High	O14983	Sarcoplasmic/endoplasmic reticulum calcium ATPase 1 OS=Homo sapiens OX=9606 GN=ATP2A1 PE=1 SV=1	32.429	14	11	65	5	1001	110.2	5.16	2														2	2	2	2	2		1	2	1	2	1	3
High	P61981	14-3-3 protein gamma OS=Homo sapiens OX=9606 GN=YWHAG PE=1 SV=2	32.422	34	9	276	3	247	28.3	4.89	1	1				3	1	2	3	3		1	1	5				1	1		1		1	2	1	1		2	1	8	5	4	2	2		8	4	2	4
High	Q96NY7	Chloride intracellular channel protein 6 OS=Homo sapiens OX=9606 GN=CLIC6 PE=2 SV=3	32.359	15	6	17	6	704	73	4.37
High	P37802	Transgelin-2 OS=Homo sapiens OX=9606 GN=TAGLN2 PE=1 SV=3	32.003	39	7	360	7	199	22.4	8.25				1		3		2	3	6		2		3															1			1	1	9	2	3	1		2
High	P11277	Spectrin beta chain, erythrocytic OS=Homo sapiens OX=9606 GN=SPTB PE=1 SV=5	31.947	6	10	37	10	2137	246.3	5.27																									1
High	P19338	Nucleolin OS=Homo sapiens OX=9606 GN=NCL PE=1 SV=3	31.854	15	12	114	12	710	76.6	4.7		1							2	2				1														3	2	4		2	2	4	1	4	1
High	P00338	L-lactate dehydrogenase A chain OS=Homo sapiens OX=9606 GN=LDHA PE=1 SV=2	31.819	18	7	419	6	332	36.7	8.27	1	9	4	7	3	13	8		4	7	3	1	1	16	1	1	2	1	4	1	1		2	2	1	1	1	2	2	1	2	5	3	7	2	7	4	2	3
High	P13804	Electron transfer flavoprotein subunit alpha, mitochondrial OS=Homo sapiens OX=9606 GN=ETFA PE=1 SV=1	31.768	34	9	90	9	333	35.1	8.38		11	3	4	9	7	8				1			8				1	2	1						1								1
High	P19971	Thymidine phosphorylase OS=Homo sapiens OX=9606 GN=TYMP PE=1 SV=2	31.463	18	7	73	7	482	49.9	5.53		2		2		5	6
High	P54868	Hydroxymethylglutaryl-CoA synthase, mitochondrial OS=Homo sapiens OX=9606 GN=HMGCS2 PE=1 SV=1	31.297	15	10	124	9	508	56.6	8.16		34	14	16	12	22	12																				1
High	P12829	Myosin light chain 4 OS=Homo sapiens OX=9606 GN=MYL4 PE=1 SV=3	31.138	54	7	154	5	197	21.6	5.03	2														4	3	2	4	13	6	2	3	3	2	4	2
High	Q9GZM7	Tubulointerstitial nephritis antigen-like OS=Homo sapiens OX=9606 GN=TINAGL1 PE=1 SV=1	31.018	15	5	169	5	467	52.4	6.99									5	10				8				1		1
High	P29692	Elongation factor 1-delta OS=Homo sapiens OX=9606 GN=EEF1D PE=1 SV=5	30.85	28	6	52	6	281	31.1	5.01						1	1																							1				4		2
High	P16152	Carbonyl reductase [NADPH] 1 OS=Homo sapiens OX=9606 GN=CBR1 PE=1 SV=3	30.836	25	6	93	6	277	30.4	8.32		5	3	2	6	7	9		5	3		2		6
High	Q99497	Protein/nucleic acid deglycase DJ-1 OS=Homo sapiens OX=9606 GN=PARK7 PE=1 SV=2	30.617	55	8	52	8	189	19.9	6.79		4	2	3	2	2								4	1																			1
High	P27797	Calreticulin OS=Homo sapiens OX=9606 GN=CALR PE=1 SV=1	30.528	16	8	90	8	417	48.1	4.44		3	1			3								1																3		1		3		14	3
High	Q13103	Secreted phosphoprotein 24 OS=Homo sapiens OX=9606 GN=SPP2 PE=1 SV=1	30.324	21	5	108	5	211	24.3	8.32
High	P02749	Beta-2-glycoprotein 1 OS=Homo sapiens OX=9606 GN=APOH PE=1 SV=3	30.238	32	7	102	7	345	38.3	7.97														5
High	Q15599	Na(+)/H(+) exchange regulatory cofactor NHE-RF2 OS=Homo sapiens OX=9606 GN=SLC9A3R2 PE=1 SV=2	30.216	22	6	39	6	337	37.4	7.93
High	Q9BX66	Sorbin and SH3 domain-containing protein 1 OS=Homo sapiens OX=9606 GN=SORBS1 PE=1 SV=3	30.215	9	10	47	10	1292	142.4	6.84	1														1	1				1	1		2	3		2
High	Q16698	2,4-dienoyl-CoA reductase, mitochondrial OS=Homo sapiens OX=9606 GN=DECR1 PE=1 SV=1	30.171	28	8	146	8	335	36	9.28	2	12	6	6	7	11	12		1	4	2	2		20	1	2	1		4	1					1	1
High	P09210	Glutathione S-transferase A2 OS=Homo sapiens OX=9606 GN=GSTA2 PE=1 SV=4	30.051	33	11	436	2	222	25.6	8.59		62	30	38	45	55	49				16	10		41
High	P55084	Trifunctional enzyme subunit beta, mitochondrial OS=Homo sapiens OX=9606 GN=HADHB PE=1 SV=3	29.902	20	9	132	9	474	51.3	9.41	2	17	10	10	9	10	7			1	3	1		13	1	1			1					2		1						1
High	Q16851	UTP--glucose-1-phosphate uridylyltransferase OS=Homo sapiens OX=9606 GN=UGP2 PE=1 SV=5	29.745	23	11	46	11	508	56.9	8.15		7	4	4	1	12	6
High	Q86Y46	Keratin, type II cytoskeletal 73 OS=Homo sapiens OX=9606 GN=KRT73 PE=1 SV=1	29.718	11	9	211	1	540	58.9	7.23	1		4	2	3	3	2	1			1					3		3		1	1	1			4		4				2								7
High	P29400	Collagen alpha-5(IV) chain OS=Homo sapiens OX=9606 GN=COL4A5 PE=1 SV=2	29.705	2	4	597	2	1685	160.9	7.62	2	1		2					4	10	7	3		14	2	1	2	2	4	2	1		2	1	2	2
High	P05106	Integrin beta-3 OS=Homo sapiens OX=9606 GN=ITGB3 PE=1 SV=2	29.702	11	7	27	7	788	87	5.24								1
High	P20160	Azurocidin OS=Homo sapiens OX=9606 GN=AZU1 PE=1 SV=3	29.418	16	4	192	4	251	26.9	9.5																													2	6	12	7	7	15	4	18	3	2
High	P40121	Macrophage-capping protein OS=Homo sapiens OX=9606 GN=CAPG PE=1 SV=2	29.413	20	6	58	6	348	38.5	6.19														3
High	P23284	Peptidyl-prolyl cis-trans isomerase B OS=Homo sapiens OX=9606 GN=PPIB PE=1 SV=2	29.309	37	8	133	8	216	23.7	9.41		3	1	1		5	3																					2		1		5		1	1	6	2
High	P32926	Desmoglein-3 OS=Homo sapiens OX=9606 GN=DSG3 PE=1 SV=2	29.273	9	7	19	6	999	107.5	5																																							5
High	P59665	Neutrophil defensin 1 OS=Homo sapiens OX=9606 GN=DEFA1 PE=1 SV=1	29.037	28	5	485	1	94	10.2	6.99		4				4	2							1				1								1		4	7	13	16	10	14	19	12	21	12	8
High	P14314	Glucosidase 2 subunit beta OS=Homo sapiens OX=9606 GN=PRKCSH PE=1 SV=2	29.012	13	7	70	7	528	59.4	4.41		2	1											4																				1		2	1
High	P49913	Cathelicidin antimicrobial peptide OS=Homo sapiens OX=9606 GN=CAMP PE=1 SV=1	29.008	31	6	146	6	170	19.3	9.41																												2	2	5	7	4	8	7	3	10	13	3
High	Q9UBQ7	Glyoxylate reductase/hydroxypyruvate reductase OS=Homo sapiens OX=9606 GN=GRHPR PE=1 SV=1	28.999	25	6	62	6	328	35.6	7.39		11	3	6	4	7	6				2			5
High	Q02878	60S ribosomal protein L6 OS=Homo sapiens OX=9606 GN=RPL6 PE=1 SV=3	28.982	28	9	67	9	288	32.7	10.58		6		1		2			1																							1		4		6			2
High	Q8N3V7	Synaptopodin OS=Homo sapiens OX=9606 GN=SYNPO PE=1 SV=2	28.945	13	8	23	8	929	99.4	8.72
High	P17931	Galectin-3 OS=Homo sapiens OX=9606 GN=LGALS3 PE=1 SV=5	28.923	28	6	89	6	250	26.1	8.56																																		1
High	Q08426	Peroxisomal bifunctional enzyme OS=Homo sapiens OX=9606 GN=EHHADH PE=1 SV=3	28.919	14	9	49	9	723	79.4	9.14		4	3	2	5	9	6							8
High	O75891	Cytosolic 10-formyltetrahydrofolate dehydrogenase OS=Homo sapiens OX=9606 GN=ALDH1L1 PE=1 SV=2	28.91	10	9	68	8	902	98.8	5.94		15	4	3	11	14	13							4
High	P08263	Glutathione S-transferase A1 OS=Homo sapiens OX=9606 GN=GSTA1 PE=1 SV=3	28.558	30	10	405	1	222	25.6	8.88		56	30	34	44	52	47				16	8		34
High	P08473	Neprilysin OS=Homo sapiens OX=9606 GN=MME PE=1 SV=2	28.458	12	8	43	8	750	85.5	5.73														19
High	Q14697	Neutral alpha-glucosidase AB OS=Homo sapiens OX=9606 GN=GANAB PE=1 SV=3	28.341	10	9	46	9	944	106.8	6.14		5	1		1	3				1				1																		2				3
High	P23246	Splicing factor, proline- and glutamine-rich OS=Homo sapiens OX=9606 GN=SFPQ PE=1 SV=2	28.338	14	8	60	7	707	76.1	9.44		2				1																						1		1				5		6
High	Q13228	Methanethiol oxidase OS=Homo sapiens OX=9606 GN=SELENBP1 PE=1 SV=2	28.14	18	8	124	8	472	52.4	6.37		5	4	6	5	13	9			2	2			6																	2
High	P62987	Ubiquitin-60S ribosomal protein L40 OS=Homo sapiens OX=9606 GN=UBA52 PE=1 SV=2	28.124	37	5	1011	5	128	14.7	9.83	3	7	1	3	4	6	4	3	8	7	4			12	2	2	2	1	6	1	2	1	1	3	2	2	5	2	4	4	6	6	3	23	5	23	9	5	7
High	P24844	Myosin regulatory light polypeptide 9 OS=Homo sapiens OX=9606 GN=MYL9 PE=1 SV=4	27.972	30	6	137	3	172	19.8	4.92																																2
High	O60494	Cubilin OS=Homo sapiens OX=9606 GN=CUBN PE=1 SV=5	27.916	2	8	24	8	3623	398.5	5.35												1		9
High	P23526	Adenosylhomocysteinase OS=Homo sapiens OX=9606 GN=AHCY PE=1 SV=4	27.902	17	7	40	7	432	47.7	6.34		1				2	1							15																						1
High	P38117	Electron transfer flavoprotein subunit beta OS=Homo sapiens OX=9606 GN=ETFB PE=1 SV=3	27.896	33	8	215	8	255	27.8	8.1	2	11	5	7	13	13	12		1	8	3			10	5	3	1	1	4	4	1		2	2	2	3
High	Q8WU39	Marginal zone B- and B1-cell-specific protein OS=Homo sapiens OX=9606 GN=MZB1 PE=1 SV=1	27.794	32	4	12	4	189	20.7	5.57																																				6
High	Q6ZVX7	F-box only protein 50 OS=Homo sapiens OX=9606 GN=NCCRP1 PE=1 SV=1	27.762	26	5	17	5	275	30.8	6.62
High	Q08380	Galectin-3-binding protein OS=Homo sapiens OX=9606 GN=LGALS3BP PE=1 SV=1	27.66	15	6	31	6	585	65.3	5.27
High	Q14134	Tripartite motif-containing protein 29 OS=Homo sapiens OX=9606 GN=TRIM29 PE=1 SV=2	27.522	19	11	25	11	588	65.8	7.15																											3												7
High	Q02388	Collagen alpha-1(VII) chain OS=Homo sapiens OX=9606 GN=COL7A1 PE=1 SV=2	27.363	4	9	14	9	2944	295	6.27
High	Q13162	Peroxiredoxin-4 OS=Homo sapiens OX=9606 GN=PRDX4 PE=1 SV=1	27.306	27	7	179	4	271	30.5	6.29		10	4	5	3	8	3		2	3	2	1		11														1		1	1	3		3	2	5	1	1	1
High	P51991	Heterogeneous nuclear ribonucleoprotein A3 OS=Homo sapiens OX=9606 GN=HNRNPA3 PE=1 SV=2	27.244	20	5	56	5	378	39.6	9.01		1								2																		1	1			1		6	1	3	1
High	P59666	Neutrophil defensin 3 OS=Homo sapiens OX=9606 GN=DEFA3 PE=1 SV=1	27.218	28	5	482	1	94	10.2	5.99		4				4	2							1				1								1		4	7	13	16	10	14	19	12	21	12	8
High	P13611	Versican core protein OS=Homo sapiens OX=9606 GN=VCAN PE=1 SV=3	27.027	3	8	68	8	3396	372.6	4.51										1
High	P21549	Serine--pyruvate aminotransferase OS=Homo sapiens OX=9606 GN=AGXT PE=1 SV=1	26.864	20	7	45	7	392	43	8.4		10	5		7	10	6
High	P07358	Complement component C8 beta chain OS=Homo sapiens OX=9606 GN=C8B PE=1 SV=3	26.799	14	7	25	7	591	67	8.13
High	P63316	Troponin C, slow skeletal and cardiac muscles OS=Homo sapiens OX=9606 GN=TNNC1 PE=1 SV=1	26.762	24	5	138	5	161	18.4	4.18	4														4	5	4	3	8	4	1	2	4	4	3	6
High	P38159	RNA-binding motif protein, X chromosome OS=Homo sapiens OX=9606 GN=RBMX PE=1 SV=3	26.685	28	10	65	10	391	42.3	10.05		1								2				1														1		1	1	1		3	1	5	1
High	Q07157	Tight junction protein ZO-1 OS=Homo sapiens OX=9606 GN=TJP1 PE=1 SV=3	26.606	5	7	20	7	1748	195.3	6.7
High	P49419	Alpha-aminoadipic semialdehyde dehydrogenase OS=Homo sapiens OX=9606 GN=ALDH7A1 PE=1 SV=5	26.546	14	6	39	6	539	58.5	7.99		7		2	1	1	2		1	3				18
High	P15104	Glutamine synthetase OS=Homo sapiens OX=9606 GN=GLUL PE=1 SV=4	26.523	16	6	14	6	373	42	6.89							4
High	P27816	Microtubule-associated protein 4 OS=Homo sapiens OX=9606 GN=MAP4 PE=1 SV=3	26.484	9	8	50	8	1152	120.9	5.43									1															1
High	Q9H987	Synaptopodin 2-like protein OS=Homo sapiens OX=9606 GN=SYNPO2L PE=2 SV=3	26.287	10	7	65	7	977	102.4	9.74	1														4	2		7	5	2		1	3	2	3	3
High	P36980	Complement factor H-related protein 2 OS=Homo sapiens OX=9606 GN=CFHR2 PE=1 SV=1	26.177	21	5	63	2	270	30.6	6.38
High	P14780	Matrix metalloproteinase-9 OS=Homo sapiens OX=9606 GN=MMP9 PE=1 SV=3	26.177	13	8	71	8	707	78.4	6.06																												1		2		2	2	4	2	6	3	2
High	Q12805	EGF-containing fibulin-like extracellular matrix protein 1 OS=Homo sapiens OX=9606 GN=EFEMP1 PE=1 SV=2	26.061	19	8	73	8	493	54.6	5.07
High	P50461	Cysteine and glycine-rich protein 3 OS=Homo sapiens OX=9606 GN=CSRP3 PE=1 SV=1	26.003	41	6	64	6	194	21	8.54	3														4	1	1	1	11	5	1	1	3	4	2	3
High	P58107	Epiplakin OS=Homo sapiens OX=9606 GN=EPPK1 PE=1 SV=3	25.956	10	7	38	2	5088	555.3	5.62							1																				1												2
High	Q3SY84	Keratin, type II cytoskeletal 71 OS=Homo sapiens OX=9606 GN=KRT71 PE=1 SV=3	25.899	12	8	107	1	523	57.3	6.61			2		1		1	1										1			1				2		1												4
High	P50395	Rab GDP dissociation inhibitor beta OS=Homo sapiens OX=9606 GN=GDI2 PE=1 SV=2	25.858	21	7	35	7	445	50.6	6.47									1					2																				2		2
High	P17174	Aspartate aminotransferase, cytoplasmic OS=Homo sapiens OX=9606 GN=GOT1 PE=1 SV=3	25.855	15	6	193	6	413	46.2	7.01	3	13	6	5	10	5	6		4	2	1	2		5	2	1	3	3	4	1	1	2	3	3	4
High	P12532	Creatine kinase U-type, mitochondrial OS=Homo sapiens OX=9606 GN=CKMT1A PE=1 SV=1	25.845	21	8	63	4	417	47	8.34	2														1				3	2						1	3
High	P21695	Glycerol-3-phosphate dehydrogenase [NAD(+)], cytoplasmic OS=Homo sapiens OX=9606 GN=GPD1 PE=1 SV=4	25.608	21	8	34	8	349	37.5	6.18					1	5	1							21
High	Q13423	NAD(P) transhydrogenase, mitochondrial OS=Homo sapiens OX=9606 GN=NNT PE=1 SV=3	25.565	9	9	70	9	1086	113.8	8.09	1	3		1		6	3			5				8	1	1	2	1	4	2		1	1	1	1	2
High	Q9HCY8	Protein S100-A14 OS=Homo sapiens OX=9606 GN=S100A14 PE=1 SV=1	25.496	59	7	11	7	104	11.7	5.24
High	P10153	Non-secretory ribonuclease OS=Homo sapiens OX=9606 GN=RNASE2 PE=1 SV=2	25.426	9	2	104	2	161	18.3	8.73																															8	2		5	5	14	3	2
High	Q9P0G3	Kallikrein-14 OS=Homo sapiens OX=9606 GN=KLK14 PE=1 SV=2	25.369	25	5	21	5	267	29.1	9.23
High	P19237	Troponin I, slow skeletal muscle OS=Homo sapiens OX=9606 GN=TNNI1 PE=1 SV=3	25.365	29	7	25	7	187	21.7	9.58																			1	1
High	P98164	Low-density lipoprotein receptor-related protein 2 OS=Homo sapiens OX=9606 GN=LRP2 PE=1 SV=3	25.336	2	7	32	7	4655	521.6	5.08														11
High	Q8IUE6	Histone H2A type 2-B OS=Homo sapiens OX=9606 GN=HIST2H2AB PE=1 SV=3	25.292	38	6	1182	3	130	14	10.89	2	10	6	6	7	10	9	7	6	12	4	6	5	13	1	2	1	2	4	1	2	2	1	2	2	2	2	3	5	8	14	9	5	16	7	14	11	6	3
High	P12429	Annexin A3 OS=Homo sapiens OX=9606 GN=ANXA3 PE=1 SV=3	25.281	25	7	38	7	323	36.4	5.92																												1		2		3	1			6	2	1
High	Q92841	Probable ATP-dependent RNA helicase DDX17 OS=Homo sapiens OX=9606 GN=DDX17 PE=1 SV=2	25.197	13	9	101	6	729	80.2	8.27		1					2		2	2				1														2	2	1									1
High	P09429	High mobility group protein B1 OS=Homo sapiens OX=9606 GN=HMGB1 PE=1 SV=3	25.191	26	6	75	6	215	24.9	5.74		1								1																				2		2		8		7	1	1
High	Q07020	60S ribosomal protein L18 OS=Homo sapiens OX=9606 GN=RPL18 PE=1 SV=2	25.102	32	5	77	5	188	21.6	11.72		4		1	1	2																						1	1	1		1	1	2	1	3	1	1	1
High	P52179	Myomesin-1 OS=Homo sapiens OX=9606 GN=MYOM1 PE=1 SV=2	24.972	5	7	74	7	1685	187.5	6.93	4														2	4	3	4	6	5	1	1	3	2	1	6
High	P50053	Ketohexokinase OS=Homo sapiens OX=9606 GN=KHK PE=1 SV=2	24.735	24	8	42	8	298	32.5	6.32		4	2	3	2	4	3							19
High	P27338	Amine oxidase [flavin-containing] B OS=Homo sapiens OX=9606 GN=MAOB PE=1 SV=3	24.688	12	7	44	5	520	58.7	7.5		6	3	1	1	3	3			1				9	1					1			1	1
High	P13805	Troponin T, slow skeletal muscle OS=Homo sapiens OX=9606 GN=TNNT1 PE=1 SV=4	24.679	14	4	44	2	278	32.9	6.07															1	1			4	1			2	1	1	1
High	P02794	Ferritin heavy chain OS=Homo sapiens OX=9606 GN=FTH1 PE=1 SV=2	24.614	31	6	72	6	183	21.2	5.55		8	1			8	1							1														1				2		4	1	11	1
High	P24158	Myeloblastin OS=Homo sapiens OX=9606 GN=PRTN3 PE=1 SV=3	24.54	15	2	119	2	256	27.8	8.35																														2	8	7	3	10	3	14	5	4
High	P04424	Argininosuccinate lyase OS=Homo sapiens OX=9606 GN=ASL PE=1 SV=4	24.532	13	7	38	7	464	51.6	6.48		9	3	1	4	6	4
High	P23396	40S ribosomal protein S3 OS=Homo sapiens OX=9606 GN=RPS3 PE=1 SV=2	24.447	27	6	60	6	243	26.7	9.66																												2	1	1				1		2			1
High	P52209	6-phosphogluconate dehydrogenase, decarboxylating OS=Homo sapiens OX=9606 GN=PGD PE=1 SV=3	24.391	16	6	70	6	483	53.1	7.23			1	1	1	2				1																	1			2	2	4		3	2	6	4
High	P25325	3-mercaptopyruvate sulfurtransferase OS=Homo sapiens OX=9606 GN=MPST PE=1 SV=3	24.314	24	7	78	7	297	33.2	6.6		12	5	8	7	10	5							7
High	P06744	Glucose-6-phosphate isomerase OS=Homo sapiens OX=9606 GN=GPI PE=1 SV=4	24.305	14	8	213	8	558	63.1	8.32	1	7	3	3	1	4	1		3	4	1			10	1	1	2	1	3	1	1	1	3	2	1		1		1	2	1	1	3	6	4	9	3	2
High	P12273	Prolactin-inducible protein OS=Homo sapiens OX=9606 GN=PIP PE=1 SV=1	24.077	39	5	20	5	146	16.6	8.05																1
High	Q92522	Histone H1x OS=Homo sapiens OX=9606 GN=H1FX PE=1 SV=1	23.999	12	3	103	3	213	22.5	10.76		1																										1		2	1	4	1	7		4	2	1
High	O75936	Gamma-butyrobetaine dioxygenase OS=Homo sapiens OX=9606 GN=BBOX1 PE=1 SV=1	23.949	15	7	18	7	387	44.7	6.74														5
High	P62424	60S ribosomal protein L7a OS=Homo sapiens OX=9606 GN=RPL7A PE=1 SV=2	23.941	29	8	120	8	266	30	10.61		6	2	6		5	2			1																		2	3	2			1	8		9	3	2
High	Q06278	Aldehyde oxidase OS=Homo sapiens OX=9606 GN=AOX1 PE=1 SV=2	23.916	8	10	79	10	1338	147.8	7.17		12	6	3	3	10	5							2			1		3																	1
High	O14950	Myosin regulatory light chain 12B OS=Homo sapiens OX=9606 GN=MYL12B PE=1 SV=2	23.861	30	5	157	2	172	19.8	4.84										2				1														1				4		2		1	1
High	P16662	UDP-glucuronosyltransferase 2B7 OS=Homo sapiens OX=9606 GN=UGT2B7 PE=1 SV=2	23.587	10	5	31	3	529	60.7	8.31		1		2	5	2	6					1		7
High	P05387	60S acidic ribosomal protein P2 OS=Homo sapiens OX=9606 GN=RPLP2 PE=1 SV=1	23.585	57	5	21	5	115	11.7	4.54																																				1
High	P08246	Neutrophil elastase OS=Homo sapiens OX=9606 GN=ELANE PE=1 SV=1	23.451	13	5	358	5	267	28.5	9.35																												4	4	10	10	8	10	15	7	17	13	7
High	Q16762	Thiosulfate sulfurtransferase OS=Homo sapiens OX=9606 GN=TST PE=1 SV=4	23.43	24	7	80	7	297	33.4	7.25		10	4	4	7	8	5							6
High	P21291	Cysteine and glycine-rich protein 1 OS=Homo sapiens OX=9606 GN=CSRP1 PE=1 SV=3	23.383	46	5	76	5	193	20.6	8.57														3																						1
High	Q14847	LIM and SH3 domain protein 1 OS=Homo sapiens OX=9606 GN=LASP1 PE=1 SV=2	23.307	30	7	104	7	261	29.7	7.05		1			1	3	1			1				2																		1		3	1	3
High	Q7Z3Y8	Keratin, type I cytoskeletal 27 OS=Homo sapiens OX=9606 GN=KRT27 PE=1 SV=2	23.223	9	4	661	1	459	49.8	5.05	3		8					2	4				2		2	5		6		5	2	5	2	2	8	4	22					1			2				30
High	P36957	Dihydrolipoyllysine-residue succinyltransferase component of 2-oxoglutarate dehydrogenase complex, mitochondrial OS=Homo sapiens OX=9606 GN=DLST PE=1 SV=4	23.157	10	4	97	4	453	48.7	8.95	3	1		1	3	3	2		2	3				11	2	1	2		3	3	1	1		2	1	3
High	Q08257	Quinone oxidoreductase OS=Homo sapiens OX=9606 GN=CRYZ PE=1 SV=1	23.151	18	5	68	5	329	35.2	8.44		5	4	1	1	5			2	3		2		19
High	P11217	Glycogen phosphorylase, muscle form OS=Homo sapiens OX=9606 GN=PYGM PE=1 SV=6	23.151	10	10	38	7	842	97	7.03		3	1	2	1	3	1								1				1	1			1
High	O60437	Periplakin OS=Homo sapiens OX=9606 GN=PPL PE=1 SV=4	23.128	5	5	7	5	1756	204.6	5.6																																							2
High	P09211	Glutathione S-transferase P OS=Homo sapiens OX=9606 GN=GSTP1 PE=1 SV=2	23.082	31	4	40	4	210	23.3	5.64										2				2																									2
High	P21281	V-type proton ATPase subunit B, brain isoform OS=Homo sapiens OX=9606 GN=ATP6V1B2 PE=1 SV=3	23.045	15	7	24	7	511	56.5	5.81												1		12
High	P62701	40S ribosomal protein S4, X isoform OS=Homo sapiens OX=9606 GN=RPS4X PE=1 SV=2	23.033	24	7	59	7	263	29.6	10.15		1		1		1	2																							1	1	1		4		6	1
High	Q15365	Poly(rC)-binding protein 1 OS=Homo sapiens OX=9606 GN=PCBP1 PE=1 SV=2	22.989	21	6	168	5	356	37.5	7.09						1	1			1				6														2	1	1				3		2	2
High	P36952	Serpin B5 OS=Homo sapiens OX=9606 GN=SERPINB5 PE=1 SV=2	22.859	31	9	12	9	375	42.1	6.05
High	P05166	Propionyl-CoA carboxylase beta chain, mitochondrial OS=Homo sapiens OX=9606 GN=PCCB PE=1 SV=3	22.859	13	6	18	6	539	58.2	7.64											1	1		11
High	P21397	Amine oxidase [flavin-containing] A OS=Homo sapiens OX=9606 GN=MAOA PE=1 SV=1	22.805	8	5	70	3	527	59.6	7.85		7	2	2	1	3	4			2				6	1					1			1	1
High	P27144	Adenylate kinase 4, mitochondrial OS=Homo sapiens OX=9606 GN=AK4 PE=1 SV=1	22.76	24	5	44	5	223	25.3	8.4		2	1			1	1				5	3		18
High	Q96DA0	Zymogen granule protein 16 homolog B OS=Homo sapiens OX=9606 GN=ZG16B PE=1 SV=3	22.697	26	4	9	4	208	22.7	7.39
High	P62328	Thymosin beta-4 OS=Homo sapiens OX=9606 GN=TMSB4X PE=1 SV=2	22.674	45	4	105	4	44	5.1	5.06																															1		3	7	6	11	3
High	P27105	Erythrocyte band 7 integral membrane protein OS=Homo sapiens OX=9606 GN=STOM PE=1 SV=3	22.621	13	4	148	4	288	31.7	7.88		2				1		3																				3	1	4	5	7	3	8	1	8	4	2
High	P31040	Succinate dehydrogenase [ubiquinone] flavoprotein subunit, mitochondrial OS=Homo sapiens OX=9606 GN=SDHA PE=1 SV=2	22.515	11	7	34	7	664	72.6	7.39		4	1	1	3	1	1			2	3			6					1
High	P02747	Complement C1q subcomponent subunit C OS=Homo sapiens OX=9606 GN=C1QC PE=1 SV=3	22.505	18	3	42	3	245	25.8	8.41
High	O95831	Apoptosis-inducing factor 1, mitochondrial OS=Homo sapiens OX=9606 GN=AIFM1 PE=1 SV=1	22.414	11	6	38	6	613	66.9	8.95		4				1	2							13					1
High	Q13642	Four and a half LIM domains protein 1 OS=Homo sapiens OX=9606 GN=FHL1 PE=1 SV=4	22.347	26	8	54	8	323	36.2	8.97	1																		7				1
High	Q702N8	Xin actin-binding repeat-containing protein 1 OS=Homo sapiens OX=9606 GN=XIRP1 PE=1 SV=1	22.296	5	8	18	8	1843	198.4	6.15																		1		1			3	1
High	Q15233	Non-POU domain-containing octamer-binding protein OS=Homo sapiens OX=9606 GN=NONO PE=1 SV=4	22.271	14	6	61	5	471	54.2	8.95		3				1																								1				4		5
High	P40939	Trifunctional enzyme subunit alpha, mitochondrial OS=Homo sapiens OX=9606 GN=HADHA PE=1 SV=2	22.146	13	9	37	9	763	82.9	9.04		8	4	1	2	1	4			2				6
High	P22392	Nucleoside diphosphate kinase B OS=Homo sapiens OX=9606 GN=NME2 PE=1 SV=1	22.119	38	6	51	6	152	17.3	8.41		1		1																																5
High	P21810	Biglycan OS=Homo sapiens OX=9606 GN=BGN PE=1 SV=2	22.101	18	6	283	6	368	41.6	7.52				1					4	10
High	Q16891	MICOS complex subunit MIC60 OS=Homo sapiens OX=9606 GN=IMMT PE=1 SV=1	22.095	9	6	41	6	758	83.6	6.48									2	2				5	2	2			1				1	1		1										1
High	Q9NPC6	Myozenin-2 OS=Homo sapiens OX=9606 GN=MYOZ2 PE=1 SV=1	21.993	32	8	134	8	264	29.9	8.25	4														5	5	3	3	20	5	5	3	6	5	4	5
High	P61604	10 kDa heat shock protein, mitochondrial OS=Homo sapiens OX=9606 GN=HSPE1 PE=1 SV=2	21.991	51	7	97	7	102	10.9	8.92		7	4	4	5	6	4				2	1		22
High	P35556	Fibrillin-2 OS=Homo sapiens OX=9606 GN=FBN2 PE=1 SV=3	21.983	2	5	286	1	2912	314.6	4.86	1									6			11	1		1		1						1	1				1	2		4	1	2		7
High	P12724	Eosinophil cationic protein OS=Homo sapiens OX=9606 GN=RNASE3 PE=1 SV=2	21.979	35	6	128	6	160	18.4	10.02																																		2	2	8	3
High	P13671	Complement component C6 OS=Homo sapiens OX=9606 GN=C6 PE=1 SV=3	21.932	7	7	52	7	934	104.7	6.76
High	Q07065	Cytoskeleton-associated protein 4 OS=Homo sapiens OX=9606 GN=CKAP4 PE=1 SV=2	21.914	15	8	50	8	602	66	5.92																																				1	1
High	Q8IWL2	Pulmonary surfactant-associated protein A1 OS=Homo sapiens OX=9606 GN=SFTPA1 PE=1 SV=2	21.856	22	4	30	4	248	26.2	5								5
High	Q6NZI2	Caveolae-associated protein 1 OS=Homo sapiens OX=9606 GN=CAVIN1 PE=1 SV=1	21.71	16	5	46	5	390	43.5	5.6																	1			1					1	3
High	P51570	Galactokinase OS=Homo sapiens OX=9606 GN=GALK1 PE=1 SV=1	21.67	14	6	27	6	392	42.2	6.46			1		5	9	1
High	P60842	Eukaryotic initiation factor 4A-I OS=Homo sapiens OX=9606 GN=EIF4A1 PE=1 SV=1	21.558	23	8	19	8	406	46.1	5.48																																1
High	Q16695	Histone H3.1t OS=Homo sapiens OX=9606 GN=HIST3H3 PE=1 SV=3	21.443	29	6	568	6	136	15.5	11.12	1	7	5	5	4	8	5	6		6	4	3	5	13		1		2	4		1	1		2	3	1	1	3	4	5	13	7	4	25	4	10	8	3	1
High	Q01518	Adenylyl cyclase-associated protein 1 OS=Homo sapiens OX=9606 GN=CAP1 PE=1 SV=5	21.333	7	3	25	3	475	51.9	8.06																														1		1		3	1
High	Q15517	Corneodesmosin OS=Homo sapiens OX=9606 GN=CDSN PE=1 SV=3	21.333	8	5	97	5	529	51.5	8.35
High	Q9UJM8	Hydroxyacid oxidase 1 OS=Homo sapiens OX=9606 GN=HAO1 PE=1 SV=1	21.053	18	6	45	6	370	40.9	8.09		8	5	5	5	9	12
High	P19823	Inter-alpha-trypsin inhibitor heavy chain H2 OS=Homo sapiens OX=9606 GN=ITIH2 PE=1 SV=2	21.013	7	6	87	6	946	106.4	6.86						1																						1				1
High	P05090	Apolipoprotein D OS=Homo sapiens OX=9606 GN=APOD PE=1 SV=1	20.961	27	5	62	5	189	21.3	5.15														1					1							1						2	1
High	P10645	Chromogranin-A OS=Homo sapiens OX=9606 GN=CHGA PE=1 SV=7	20.896	18	7	18	7	457	50.7	4.6
High	P05452	Tetranectin OS=Homo sapiens OX=9606 GN=CLEC3B PE=1 SV=3	20.845	28	4	36	4	202	22.5	5.67
High	Q6NVY1	3-hydroxyisobutyryl-CoA hydrolase, mitochondrial OS=Homo sapiens OX=9606 GN=HIBCH PE=1 SV=2	20.771	12	5	27	5	386	43.5	8.19		1	1		2	1	3				2	1		10
High	Q71UI9	Histone H2A.V OS=Homo sapiens OX=9606 GN=H2AFV PE=1 SV=3	20.729	31	4	1765	2	128	13.5	10.58	3	14	9	11	13	16	16	9	7	17	10	9	6	23	2	2	2	2	9	2	2	2	2	3	3	3	5	6	9	13	25	18	10	34	11	27	16	13	5
High	P31930	Cytochrome b-c1 complex subunit 1, mitochondrial OS=Homo sapiens OX=9606 GN=UQCRC1 PE=1 SV=3	20.723	16	6	86	6	480	52.6	6.37	2	2	1							1				8	1	2		1	6	3	1	1		1	1	3
High	P02461	Collagen alpha-1(III) chain OS=Homo sapiens OX=9606 GN=COL3A1 PE=1 SV=4	20.677	6	5	544	5	1466	138.5	6.61		1	2	4	1	4	4		2	3	2	4	8	2			1															2
High	O43175	D-3-phosphoglycerate dehydrogenase OS=Homo sapiens OX=9606 GN=PHGDH PE=1 SV=4	20.672	13	6	43	6	533	56.6	6.71		8	3	2	8	8	7			1				1
High	Q9UBF9	Myotilin OS=Homo sapiens OX=9606 GN=MYOT PE=1 SV=2	20.521	17	8	15	8	498	55.4	9.07
High	Q8TDL5	BPI fold-containing family B member 1 OS=Homo sapiens OX=9606 GN=BPIFB1 PE=1 SV=1	20.5	12	5	9	5	484	52.4	7.23
High	P22352	Glutathione peroxidase 3 OS=Homo sapiens OX=9606 GN=GPX3 PE=1 SV=2	20.43	32	6	18	6	226	25.5	8.13														13
High	P05026	Sodium/potassium-transporting ATPase subunit beta-1 OS=Homo sapiens OX=9606 GN=ATP1B1 PE=1 SV=1	20.409	21	5	74	5	303	35	8.53									9	19	5	3		14
High	P48047	ATP synthase subunit O, mitochondrial OS=Homo sapiens OX=9606 GN=ATP5PO PE=1 SV=1	20.302	25	5	81	5	213	23.3	9.96	2	3	2	1	2	3	1		4	3	2	2		10	2	1	2	1	2	1				2	1	1
High	P01042	Kininogen-1 OS=Homo sapiens OX=9606 GN=KNG1 PE=1 SV=2	20.284	9	5	45	5	644	71.9	6.81														1
High	Q96I99	Succinate--CoA ligase [GDP-forming] subunit beta, mitochondrial OS=Homo sapiens OX=9606 GN=SUCLG2 PE=1 SV=2	20.268	16	7	42	7	432	46.5	6.39		4	3		4	1			1	3				8
High	Q9UL12	Sarcosine dehydrogenase, mitochondrial OS=Homo sapiens OX=9606 GN=SARDH PE=1 SV=1	20.245	7	7	21	7	918	101	7.25		10	1	3	3	2	2
High	Q08AH3	Acyl-coenzyme A synthetase ACSM2A, mitochondrial OS=Homo sapiens OX=9606 GN=ACSM2A PE=1 SV=2	20.192	9	6	66	1	577	64.2	8.09		2	3	3	4	3	7				2	3		25
High	P26373	60S ribosomal protein L13 OS=Homo sapiens OX=9606 GN=RPL13 PE=1 SV=4	20.139	31	6	72	6	211	24.2	11.65		2	1	3		2	1																					1			1	1		3	1	3
High	O00391	Sulfhydryl oxidase 1 OS=Homo sapiens OX=9606 GN=QSOX1 PE=1 SV=3	20.051	11	7	45	7	747	82.5	8.92
High	Q68CK6	Acyl-coenzyme A synthetase ACSM2B, mitochondrial OS=Homo sapiens OX=9606 GN=ACSM2B PE=1 SV=2	19.968	9	6	71	1	577	64.2	8.25		5	4	3	5	5	5				4	3		23
High	Q01955	Collagen alpha-3(IV) chain OS=Homo sapiens OX=9606 GN=COL4A3 PE=1 SV=3	19.875	2	3	255	3	1670	161.7	9.16	1								4	2	1			10					2	1
High	Q9C075	Keratin, type I cytoskeletal 23 OS=Homo sapiens OX=9606 GN=KRT23 PE=1 SV=2	19.858	16	7	78	4	422	48.1	6.54		1	4		3		1				1							1		1							2				3								5
High	Q86SJ6	Desmoglein-4 OS=Homo sapiens OX=9606 GN=DSG4 PE=1 SV=1	19.797	5	4	17	3	1040	113.8	4.56																															4
High	Q08431	Lactadherin OS=Homo sapiens OX=9606 GN=MFGE8 PE=1 SV=3	19.791	16	5	43	5	387	43.1	8.15
High	Q9BUT1	3-hydroxybutyrate dehydrogenase type 2 OS=Homo sapiens OX=9606 GN=BDH2 PE=1 SV=2	19.714	20	4	16	4	245	26.7	7.65						1	1							5
High	Q13751	Laminin subunit beta-3 OS=Homo sapiens OX=9606 GN=LAMB3 PE=1 SV=1	19.547	5	5	21	5	1172	129.5	7.21
High	P16112	Aggrecan core protein OS=Homo sapiens OX=9606 GN=ACAN PE=1 SV=3	19.539	3	7	55	7	2530	261.2	4.13
High	Q96DG6	Carboxymethylenebutenolidase homolog OS=Homo sapiens OX=9606 GN=CMBL PE=1 SV=1	19.499	22	6	59	6	245	28	7.18		5	5	4	4	9	5				3	1		15
High	P09622	Dihydrolipoyl dehydrogenase, mitochondrial OS=Homo sapiens OX=9606 GN=DLD PE=1 SV=2	19.452	12	6	75	6	509	54.1	7.85		1		2	5	1	1			3	2	1		10	2	1	1	1	4	1			1	2	2	1
High	Q16378	Proline-rich protein 4 OS=Homo sapiens OX=9606 GN=PRR4 PE=1 SV=3	19.283	21	2	45	2	134	15.1	7.06
High	P01591	Immunoglobulin J chain OS=Homo sapiens OX=9606 GN=JCHAIN PE=1 SV=4	19.237	28	4	88	4	159	18.1	5.24																													1
High	O75390	Citrate synthase, mitochondrial OS=Homo sapiens OX=9606 GN=CS PE=1 SV=2	19.129	12	5	76	5	466	51.7	8.32	2								2	4	2			7	2	2		1	6	2	1	1		3	1	1
High	P62263	40S ribosomal protein S14 OS=Homo sapiens OX=9606 GN=RPS14 PE=1 SV=3	19.08	17	3	150	3	151	16.3	10.05		4	1		1	2																						2	2	3	2	2	2	9	2	7	5	2
High	P02549	Spectrin alpha chain, erythrocytic 1 OS=Homo sapiens OX=9606 GN=SPTA1 PE=1 SV=5	19.077	3	6	22	6	2419	279.8	5.05																															1			1			1
High	P09525	Annexin A4 OS=Homo sapiens OX=9606 GN=ANXA4 PE=1 SV=4	18.97	17	4	19	4	319	35.9	6.13												1
High	P07451	Carbonic anhydrase 3 OS=Homo sapiens OX=9606 GN=CA3 PE=1 SV=3	18.927	23	5	19	5	260	29.5	7.34
High	Q93052	Lipoma-preferred partner OS=Homo sapiens OX=9606 GN=LPP PE=1 SV=1	18.921	16	6	15	6	612	65.7	7.37
High	P62241	40S ribosomal protein S8 OS=Homo sapiens OX=9606 GN=RPS8 PE=1 SV=2	18.851	31	6	72	6	208	24.2	10.32		1				1																						1	1	3		3	1	5		5	2	1
High	P62258	14-3-3 protein epsilon OS=Homo sapiens OX=9606 GN=YWHAE PE=1 SV=1	18.756	23	6	235	3	255	29.2	4.74						3	1	2	3	3		1	1	7				1			1		1	1		1		1	1	4	4	2	2			5	2	2	2
High	P80723	Brain acid soluble protein 1 OS=Homo sapiens OX=9606 GN=BASP1 PE=1 SV=2	18.699	32	4	13	4	227	22.7	4.63																																				4
High	Q92743	Serine protease HTRA1 OS=Homo sapiens OX=9606 GN=HTRA1 PE=1 SV=1	18.682	13	6	25	6	480	51.3	7.83
High	Q14192	Four and a half LIM domains protein 2 OS=Homo sapiens OX=9606 GN=FHL2 PE=1 SV=3	18.583	27	7	73	7	279	32.2	7.55	5														3	4	2	4	8	6		2	1	4		4
High	P61254	60S ribosomal protein L26 OS=Homo sapiens OX=9606 GN=RPL26 PE=1 SV=1	18.537	24	5	104	5	145	17.2	10.55		4				7	4																													2
High	Q14767	Latent-transforming growth factor beta-binding protein 2 OS=Homo sapiens OX=9606 GN=LTBP2 PE=1 SV=3	18.522	4	6	22	6	1821	194.9	5.19
High	P10599	Thioredoxin OS=Homo sapiens OX=9606 GN=TXN PE=1 SV=3	18.495	51	6	54	6	105	11.7	4.92		1	1								1			5																			1	1		2	1		1
High	P46940	Ras GTPase-activating-like protein IQGAP1 OS=Homo sapiens OX=9606 GN=IQGAP1 PE=1 SV=1	18.46	5	8	41	8	1657	189.1	6.48										1																						1	1	2		1	1		1
High	P39019	40S ribosomal protein S19 OS=Homo sapiens OX=9606 GN=RPS19 PE=1 SV=2	18.358	32	5	98	5	145	16.1	10.32		3	3	1	1	2	1			1				1														3	2	3		1	1	4	2	6	1	1	2
High	P78539	Sushi repeat-containing protein SRPX OS=Homo sapiens OX=9606 GN=SRPX PE=1 SV=1	18.355	12	5	54	5	464	51.5	8.66
High	P35232	Prohibitin OS=Homo sapiens OX=9606 GN=PHB PE=1 SV=1	18.347	23	6	12	6	272	29.8	5.76				1	1									7
High	P30043	Flavin reductase (NADPH) OS=Homo sapiens OX=9606 GN=BLVRB PE=1 SV=3	18.31	12	2	82	2	206	22.1	7.65		4	2	1	2	2																						1	2		3			2		2	3
High	P31025	Lipocalin-1 OS=Homo sapiens OX=9606 GN=LCN1 PE=1 SV=1	18.304	34	5	13	5	176	19.2	5.58
High	P30613	Pyruvate kinase PKLR OS=Homo sapiens OX=9606 GN=PKLR PE=1 SV=2	18.303	11	6	344	5	574	61.8	7.74	1	3	3	6	3	5	1	2	4	3			3	7	1		1	1	1	1		1	1	1	1	1		2	1	3	4	3	2	4	2	4	3	2	1
High	P05556	Integrin beta-1 OS=Homo sapiens OX=9606 GN=ITGB1 PE=1 SV=2	18.282	8	6	51	6	798	88.4	5.39		1					1			2				2
High	P50914	60S ribosomal protein L14 OS=Homo sapiens OX=9606 GN=RPL14 PE=1 SV=4	18.236	22	4	35	4	215	23.4	10.93		4		2																																	1
High	P35858	Insulin-like growth factor-binding protein complex acid labile subunit OS=Homo sapiens OX=9606 GN=IGFALS PE=1 SV=1	18.173	9	5	25	5	605	66	6.79
High	P30838	Aldehyde dehydrogenase, dimeric NADP-preferring OS=Homo sapiens OX=9606 GN=ALDH3A1 PE=1 SV=3	18.171	15	7	18	6	453	50.4	6.54
High	P35321	Cornifin-A OS=Homo sapiens OX=9606 GN=SPRR1A PE=1 SV=2	18.146	71	5	35	1	89	9.9	8.48																																							8
High	P62917	60S ribosomal protein L8 OS=Homo sapiens OX=9606 GN=RPL8 PE=1 SV=2	18.081	23	6	198	6	257	28	11.03		5		5	3	7	4		1			2		2													1	3	3	3	2	3	1	13	4	10	4	1	1
High	P07098	Gastric triacylglycerol lipase OS=Homo sapiens OX=9606 GN=LIPF PE=1 SV=1	18.044	8	4	32	4	398	45.2	7.33
High	P26583	High mobility group protein B2 OS=Homo sapiens OX=9606 GN=HMGB2 PE=1 SV=2	18.011	11	3	59	3	209	24	7.81																															1	2		2	1	5	3
High	P19827	Inter-alpha-trypsin inhibitor heavy chain H1 OS=Homo sapiens OX=9606 GN=ITIH1 PE=1 SV=3	17.909	6	6	12	6	911	101.3	6.79
High	Q06033	Inter-alpha-trypsin inhibitor heavy chain H3 OS=Homo sapiens OX=9606 GN=ITIH3 PE=1 SV=2	17.812	5	4	16	4	890	99.8	5.74
High	P31943	Heterogeneous nuclear ribonucleoprotein H OS=Homo sapiens OX=9606 GN=HNRNPH1 PE=1 SV=4	17.794	17	5	20	4	449	49.2	6.3																														2				5		1
High	P0DJD8	Pepsin A-3 OS=Homo sapiens OX=9606 GN=PGA3 PE=1 SV=1	17.658	8	6	59	6	388	42	4.41
High	O00299	Chloride intracellular channel protein 1 OS=Homo sapiens OX=9606 GN=CLIC1 PE=1 SV=4	17.645	31	5	42	5	241	26.9	5.17														1																			1	2		6
High	P51649	Succinate-semialdehyde dehydrogenase, mitochondrial OS=Homo sapiens OX=9606 GN=ALDH5A1 PE=1 SV=2	17.639	9	5	78	5	535	57.2	8.28		3		4	2	2	5				2			3					1													1
High	P22528	Cornifin-B OS=Homo sapiens OX=9606 GN=SPRR1B PE=1 SV=2	17.609	71	5	39	1	89	9.9	8.48																																							7
High	P0C7P4	Putative cytochrome b-c1 complex subunit Rieske-like protein 1 OS=Homo sapiens OX=9606 GN=UQCRFS1P1 PE=5 SV=1	17.565	23	5	97	5	283	30.8	8.87	4								3	4		1		3	3	3	2	3	7	4		1	1	3	3	4
High	P30041	Peroxiredoxin-6 OS=Homo sapiens OX=9606 GN=PRDX6 PE=1 SV=3	17.557	19	5	119	5	224	25	6.38		6	4	3	3	6	4		2	2			1	4				1										1	1	1		2		2		2		1	1
High	Q96A32	Myosin regulatory light chain 2, skeletal muscle isoform OS=Homo sapiens OX=9606 GN=MYLPF PE=2 SV=1	17.526	28	5	12	5	169	19	5.01
High	P69891	Hemoglobin subunit gamma-1 OS=Homo sapiens OX=9606 GN=HBG1 PE=1 SV=2	17.498	16	2	481	1	147	16.1	7.2	1	5	4	3	3	3	3	5	2		1		3	8	1	1	1	2	6	1	1	1	2	1	1	3					7			4		5	2	1	1
High	Q14117	Dihydropyrimidinase OS=Homo sapiens OX=9606 GN=DPYS PE=1 SV=1	17.448	9	5	66	4	519	56.6	7.27		8	2	8	12	8	8				3	1		6
High	P07910	Heterogeneous nuclear ribonucleoproteins C1/C2 OS=Homo sapiens OX=9606 GN=HNRNPC PE=1 SV=4	17.441	25	7	275	7	306	33.7	5.08		4	2	6	4	8	3			9				6																6		3	2	7	1	9	4	1	1
High	P29034	Protein S100-A2 OS=Homo sapiens OX=9606 GN=S100A2 PE=1 SV=3	17.42	28	4	11	4	98	11.1	4.78
High	P07858	Cathepsin B OS=Homo sapiens OX=9606 GN=CTSB PE=1 SV=3	17.356	19	5	38	5	339	37.8	6.3														2																				1			1
High	Q9UMS6	Synaptopodin-2 OS=Homo sapiens OX=9606 GN=SYNPO2 PE=1 SV=2	17.322	7	6	18	6	1093	117.4	8.57																		1		1
High	P14410	Sucrase-isomaltase, intestinal OS=Homo sapiens OX=9606 GN=SI PE=1 SV=6	17.307	3	4	10	4	1827	209.3	5.64
High	P00480	Ornithine carbamoyltransferase, mitochondrial OS=Homo sapiens OX=9606 GN=OTC PE=1 SV=3	17.233	13	5	52	5	354	39.9	8.63		6	4	4	8	6	8
High	Q9HC84	Mucin-5B OS=Homo sapiens OX=9606 GN=MUC5B PE=1 SV=3	17.218	3	7	23	4	5762	596	6.64
High	Q16790	Carbonic anhydrase 9 OS=Homo sapiens OX=9606 GN=CA9 PE=1 SV=2	17.2	14	5	16	5	459	49.7	4.72
High	P35558	Phosphoenolpyruvate carboxykinase, cytosolic [GTP] OS=Homo sapiens OX=9606 GN=PCK1 PE=1 SV=3	17.133	9	5	16	3	622	69.2	6.14					1							1		8
High	P28838	Cytosol aminopeptidase OS=Homo sapiens OX=9606 GN=LAP3 PE=1 SV=3	17.127	11	6	18	6	519	56.1	7.93		5	2		1	4	1							1																				1
High	P50552	Vasodilator-stimulated phosphoprotein OS=Homo sapiens OX=9606 GN=VASP PE=1 SV=3	17.077	12	4	20	4	380	39.8	8.94
High	P61769	Beta-2-microglobulin OS=Homo sapiens OX=9606 GN=B2M PE=1 SV=1	17.045	19	3	24	3	119	13.7	6.52																																		1		4
High	P05937	Calbindin OS=Homo sapiens OX=9606 GN=CALB1 PE=1 SV=2	16.934	16	4	12	4	261	30	4.83												1		4
High	P61247	40S ribosomal protein S3a OS=Homo sapiens OX=9606 GN=RPS3A PE=1 SV=2	16.85	19	5	28	5	264	29.9	9.73																													1					2		3
High	P52943	Cysteine-rich protein 2 OS=Homo sapiens OX=9606 GN=CRIP2 PE=1 SV=1	16.808	32	3	11	3	208	22.5	8.72																						1			1
High	P49189	4-trimethylaminobutyraldehyde dehydrogenase OS=Homo sapiens OX=9606 GN=ALDH9A1 PE=1 SV=3	16.803	11	5	45	5	494	53.8	5.87		2			1	6	2			1				9																1
High	P11150	Hepatic triacylglycerol lipase OS=Homo sapiens OX=9606 GN=LIPC PE=1 SV=3	16.788	7	2	14	2	499	55.9	9.04
High	P47756	F-actin-capping protein subunit beta OS=Homo sapiens OX=9606 GN=CAPZB PE=1 SV=4	16.637	16	5	60	5	277	31.3	5.59																																		1		1	1
High	P01011	Alpha-1-antichymotrypsin OS=Homo sapiens OX=9606 GN=SERPINA3 PE=1 SV=2	16.593	13	5	153	5	423	47.6	5.52													1															2				3					2
High	P62753	40S ribosomal protein S6 OS=Homo sapiens OX=9606 GN=RPS6 PE=1 SV=1	16.515	23	6	66	6	249	28.7	10.84		5				1								1														3	1			1		4	1	1
High	P13727	Bone marrow proteoglycan OS=Homo sapiens OX=9606 GN=PRG2 PE=1 SV=2	16.506	14	4	72	4	222	25.2	6.76																												1		3		1	3	6	1	11	5	1
High	P35030	Trypsin-3 OS=Homo sapiens OX=9606 GN=PRSS3 PE=1 SV=2	16.487	13	4	323	3	304	32.5	7.49	2		1	2	1			2					1	2	1	1	4	1	3	2	5	3	1	5	2	1	1								1
High	P09417	Dihydropteridine reductase OS=Homo sapiens OX=9606 GN=QDPR PE=1 SV=2	16.478	11	2	7	2	244	25.8	7.37						1								4
High	O75309	Cadherin-16 OS=Homo sapiens OX=9606 GN=CDH16 PE=2 SV=1	16.451	7	5	26	5	829	89.9	4.96									4	11	1			3
High	P05107	Integrin beta-2 OS=Homo sapiens OX=9606 GN=ITGB2 PE=1 SV=2	16.349	7	6	26	6	769	84.7	6.95																														2				1		1	1
High	P22531	Small proline-rich protein 2E OS=Homo sapiens OX=9606 GN=SPRR2E PE=2 SV=2	16.332	61	4	17	2	72	7.9	8.31																																							2
High	O94760	N(G),N(G)-dimethylarginine dimethylaminohydrolase 1 OS=Homo sapiens OX=9606 GN=DDAH1 PE=1 SV=3	16.327	18	5	22	4	285	31.1	5.81		1								1				10
High	P07305	Histone H1.0 OS=Homo sapiens OX=9606 GN=H1-0 PE=1 SV=3	16.31	23	6	136	6	194	20.9	10.84		1							1	3				3																1	2		2	7		2	2
High	O00151	PDZ and LIM domain protein 1 OS=Homo sapiens OX=9606 GN=PDLIM1 PE=1 SV=4	16.254	17	5	26	5	329	36	7.02																				1						1
High	P09972	Fructose-bisphosphate aldolase C OS=Homo sapiens OX=9606 GN=ALDOC PE=1 SV=2	16.25	17	4	21	2	364	39.4	6.87	1																						1
High	O60240	Perilipin-1 OS=Homo sapiens OX=9606 GN=PLIN1 PE=1 SV=2	16.224	5	3	22	3	522	56	6.42																													1			1
High	P31513	Dimethylaniline monooxygenase [N-oxide-forming] 3 OS=Homo sapiens OX=9606 GN=FMO3 PE=1 SV=5	16.147	7	4	36	4	532	60	7.78			4	2	3	12	12
High	Q14195	Dihydropyrimidinase-related protein 3 OS=Homo sapiens OX=9606 GN=DPYSL3 PE=1 SV=1	16.145	9	6	155	3	570	61.9	6.49		2		2	3	3	3				2			4
High	Q9Y4L1	Hypoxia up-regulated protein 1 OS=Homo sapiens OX=9606 GN=HYOU1 PE=1 SV=1	16.053	7	6	12	6	999	111.3	5.22		1				1
High	Q9BYZ8	Regenerating islet-derived protein 4 OS=Homo sapiens OX=9606 GN=REG4 PE=1 SV=1	16.042	18	3	11	3	158	18.2	9.17
High	P02753	Retinol-binding protein 4 OS=Homo sapiens OX=9606 GN=RBP4 PE=1 SV=3	16.026	19	5	15	5	201	23	6.07														8
High	P26641	Elongation factor 1-gamma OS=Homo sapiens OX=9606 GN=EEF1G PE=1 SV=3	15.992	9	3	9	3	437	50.1	6.67																																				1
High	P07357	Complement component C8 alpha chain OS=Homo sapiens OX=9606 GN=C8A PE=1 SV=2	15.965	13	5	22	5	584	65.1	6.47
High	Q04917	14-3-3 protein eta OS=Homo sapiens OX=9606 GN=YWHAH PE=1 SV=4	15.936	20	6	247	1	246	28.2	4.84	1					3	1	2	3	3		1	1	5				1			1		1	1		1		2	1	6	5	4	2	1		6	3	2	4
High	P53597	Succinate--CoA ligase [ADP/GDP-forming] subunit alpha, mitochondrial OS=Homo sapiens OX=9606 GN=SUCLG1 PE=1 SV=4	15.872	13	4	27	4	346	36.2	8.79		2	3	1	1	2				1	1	4		8
High	P78417	Glutathione S-transferase omega-1 OS=Homo sapiens OX=9606 GN=GSTO1 PE=1 SV=2	15.869	20	4	52	4	241	27.5	6.6		9	6	3	2	4	4							1									1						1	1
High	P07988	Pulmonary surfactant-associated protein B OS=Homo sapiens OX=9606 GN=SFTPB PE=1 SV=3	15.835	12	4	21	4	381	42.1	5.49								2
High	P41218	Myeloid cell nuclear differentiation antigen OS=Homo sapiens OX=9606 GN=MNDA PE=1 SV=1	15.795	15	6	57	6	407	45.8	9.76																													1	5		2		6	1	4	4	1
High	P01911	HLA class II histocompatibility antigen, DRB1 beta chain OS=Homo sapiens OX=9606 GN=HLA-DRB1 PE=1 SV=2	15.785	20	5	35	3	266	29.9	7.74																														1				2		1
High	Q86VB7	Scavenger receptor cysteine-rich type 1 protein M130 OS=Homo sapiens OX=9606 GN=CD163 PE=1 SV=2	15.784	5	5	20	5	1156	125.4	5.95																												1						1		1
High	Q16853	Membrane primary amine oxidase OS=Homo sapiens OX=9606 GN=AOC3 PE=1 SV=3	15.772	8	7	70	7	763	84.6	6.52										2
High	P14649	Myosin light chain 6B OS=Homo sapiens OX=9606 GN=MYL6B PE=1 SV=1	15.751	21	4	291	2	208	22.8	5.73		2	1		2	3	2	3	1	2				4														1	1	3	2	3	1	4	2	3	3	1	1
High	P04843	Dolichyl-diphosphooligosaccharide--protein glycosyltransferase subunit 1 OS=Homo sapiens OX=9606 GN=RPN1 PE=1 SV=1	15.632	10	5	21	5	607	68.5	6.38						2																												1		3
High	P63244	Receptor of activated protein C kinase 1 OS=Homo sapiens OX=9606 GN=RACK1 PE=1 SV=3	15.63	17	5	44	5	317	35.1	7.69		1																														2		2
High	Q9Y2S2	Lambda-crystallin homolog OS=Homo sapiens OX=9606 GN=CRYL1 PE=1 SV=3	15.629	15	5	29	5	319	35.4	6.18		2		2		2	2			1				8
High	Q6UXI9	Nephronectin OS=Homo sapiens OX=9606 GN=NPNT PE=2 SV=3	15.605	7	4	42	4	565	61.9	8.34
High	P62750	60S ribosomal protein L23a OS=Homo sapiens OX=9606 GN=RPL23A PE=1 SV=1	15.604	28	5	64	5	156	17.7	10.45					1	2	2		1	1				1														1	2	1		1	1	2		2	2		1
High	Q00266	S-adenosylmethionine synthase isoform type-1 OS=Homo sapiens OX=9606 GN=MAT1A PE=1 SV=2	15.592	13	5	46	4	395	43.6	6.29		10	2	4	3	7	5
High	P61586	Transforming protein RhoA OS=Homo sapiens OX=9606 GN=RHOA PE=1 SV=1	15.572	10	2	40	2	193	21.8	6.1																												1		1				1	2	2	1
High	O43488	Aflatoxin B1 aldehyde reductase member 2 OS=Homo sapiens OX=9606 GN=AKR7A2 PE=1 SV=3	15.571	14	5	30	4	359	39.6	7.17		4			1	1	2			1				5
High	P07360	Complement component C8 gamma chain OS=Homo sapiens OX=9606 GN=C8G PE=1 SV=3	15.459	17	3	50	3	202	22.3	8.31
High	Q07507	Dermatopontin OS=Homo sapiens OX=9606 GN=DPT PE=1 SV=2	15.446	19	3	16	3	201	24	4.82
High	P08559	Pyruvate dehydrogenase E1 component subunit alpha, somatic form, mitochondrial OS=Homo sapiens OX=9606 GN=PDHA1 PE=1 SV=3	15.445	12	5	59	5	390	43.3	8.06	1								1	1				7	3	2	1		8	3	1		1	1	1	1
High	Q9NRN5	Olfactomedin-like protein 3 OS=Homo sapiens OX=9606 GN=OLFML3 PE=2 SV=1	15.389	11	4	37	4	406	46	6.57													7
High	P36578	60S ribosomal protein L4 OS=Homo sapiens OX=9606 GN=RPL4 PE=1 SV=5	15.339	11	5	93	5	427	47.7	11.06		3	2	2	2	4	3							1														2	2	2		2		4		5	2
High	P01031	Complement C5 OS=Homo sapiens OX=9606 GN=C5 PE=1 SV=4	15.325	4	6	74	6	1676	188.2	6.52
High	Q8NC51	Plasminogen activator inhibitor 1 RNA-binding protein OS=Homo sapiens OX=9606 GN=SERBP1 PE=1 SV=2	15.304	7	2	30	2	408	44.9	8.65														1																				1
High	P51149	Ras-related protein Rab-7a OS=Homo sapiens OX=9606 GN=RAB7A PE=1 SV=1	15.291	23	4	14	4	207	23.5	6.7														1
High	P52758	2-iminobutanoate/2-iminopropanoate deaminase OS=Homo sapiens OX=9606 GN=RIDA PE=1 SV=1	15.285	27	3	40	3	137	14.5	8.68		4	1		2	7	5			1		1		8
High	P18124	60S ribosomal protein L7 OS=Homo sapiens OX=9606 GN=RPL7 PE=1 SV=1	15.26	19	4	66	4	248	29.2	10.65		1		1		3	1			1																		1				1	1	3	1	6	1
High	Q04828	Aldo-keto reductase family 1 member C1 OS=Homo sapiens OX=9606 GN=AKR1C1 PE=1 SV=1	15.242	15	4	80	1	323	36.8	7.88		7	6	4	6	9	8							3
High	P10768	S-formylglutathione hydrolase OS=Homo sapiens OX=9606 GN=ESD PE=1 SV=2	15.235	15	3	9	3	282	31.4	7.02		1		1		4	2							1
High	O60656	UDP-glucuronosyltransferase 1-9 OS=Homo sapiens OX=9606 GN=UGT1A9 PE=1 SV=1	15.235	8	4	37	4	530	59.9	7.9		5	1	1	1	3	1							3
High	P11216	Glycogen phosphorylase, brain form OS=Homo sapiens OX=9606 GN=PYGB PE=1 SV=5	15.194	8	6	48	3	843	96.6	6.86	1	3	1	2	1	3	1								2	1	1	1	2	2			2	1	1
High	P20711	Aromatic-L-amino-acid decarboxylase OS=Homo sapiens OX=9606 GN=DDC PE=1 SV=2	15.13	9	4	12	4	480	53.9	7.2														9
High	P48061	Stromal cell-derived factor 1 OS=Homo sapiens OX=9606 GN=CXCL12 PE=1 SV=1	15.114	32	3	38	3	93	10.7	9.88
High	P60866	40S ribosomal protein S20 OS=Homo sapiens OX=9606 GN=RPS20 PE=1 SV=1	15.09	23	3	12	3	119	13.4	9.94																												1				1		1
High	P0DOX3	Immunoglobulin delta heavy chain OS=Homo sapiens OX=9606 PE=1 SV=1	15.056	12	5	20	5	512	56.2	8.02
High	P12956	X-ray repair cross-complementing protein 6 OS=Homo sapiens OX=9606 GN=XRCC6 PE=1 SV=2	15.015	8	5	28	5	609	69.8	6.64																																		3		2	1
High	P34897	Serine hydroxymethyltransferase, mitochondrial OS=Homo sapiens OX=9606 GN=SHMT2 PE=1 SV=3	15.012	9	5	18	5	504	56	8.53		3	2	1	2	3	2				1
High	O75083	WD repeat-containing protein 1 OS=Homo sapiens OX=9606 GN=WDR1 PE=1 SV=4	14.989	11	5	58	5	606	66.2	6.65										1				1																1		1	1	1		1	1
High	P27824	Calnexin OS=Homo sapiens OX=9606 GN=CANX PE=1 SV=2	14.964	9	5	17	5	592	67.5	4.6			1																													1				2
High	Q8TD06	Anterior gradient protein 3 OS=Homo sapiens OX=9606 GN=AGR3 PE=1 SV=1	14.918	17	3	94	2	166	19.2	7.99
High	P01701	Immunoglobulin lambda variable 1-51 OS=Homo sapiens OX=9606 GN=IGLV1-51 PE=1 SV=2	14.906	38	3	72	3	117	12.2	7.03
High	P04179	Superoxide dismutase [Mn], mitochondrial OS=Homo sapiens OX=9606 GN=SOD2 PE=1 SV=3	14.9	15	6	33	6	222	24.7	8.25		1												2																		1
High	O00622	CCN family member 1 OS=Homo sapiens OX=9606 GN=CCN1 PE=1 SV=1	14.888	13	5	26	5	381	42	8.21
High	O95571	Persulfide dioxygenase ETHE1, mitochondrial OS=Homo sapiens OX=9606 GN=ETHE1 PE=1 SV=2	14.869	21	4	23	4	254	27.9	6.83
High	P15880	40S ribosomal protein S2 OS=Homo sapiens OX=9606 GN=RPS2 PE=1 SV=2	14.855	18	5	100	5	293	31.3	10.24		3	3	4	2	5								2														2	2	2	1	2	1	5	2	3	2		2
High	P19440	Glutathione hydrolase 1 proenzyme OS=Homo sapiens OX=9606 GN=GGT1 PE=1 SV=2	14.793	8	5	30	5	569	61.4	7.12											1			15
High	Q08211	ATP-dependent RNA helicase A OS=Homo sapiens OX=9606 GN=DHX9 PE=1 SV=4	14.729	3	4	13	4	1270	140.9	6.84																																		3		1
High	A0A075B6K5	Immunoglobulin lambda variable 3-9 OS=Homo sapiens OX=9606 GN=IGLV3-9 PE=3 SV=1	14.695	23	2	23	2	115	12.3	7.39
High	P34896	Serine hydroxymethyltransferase, cytosolic OS=Homo sapiens OX=9606 GN=SHMT1 PE=1 SV=1	14.68	8	4	48	4	483	53	7.71		4	2	4	6	6	5							12
High	P15153	Ras-related C3 botulinum toxin substrate 2 OS=Homo sapiens OX=9606 GN=RAC2 PE=1 SV=1	14.639	21	4	121	4	192	21.4	7.61																												4		6		3	3	8	1	8	5	1
High	P13797	Plastin-3 OS=Homo sapiens OX=9606 GN=PLS3 PE=1 SV=4	14.638	9	5	54	1	630	70.8	5.6																												1						1	1	1	1
High	P13073	Cytochrome c oxidase subunit 4 isoform 1, mitochondrial OS=Homo sapiens OX=9606 GN=COX4I1 PE=1 SV=1	14.487	20	3	77	3	169	19.6	9.51	5			1		2			1	2		1		4	3				10	1	2		1	1		1
High	P30837	Aldehyde dehydrogenase X, mitochondrial OS=Homo sapiens OX=9606 GN=ALDH1B1 PE=1 SV=3	14.336	6	4	71	2	517	57.2	6.8		3	3	3		7	6		1	1				10																		1
High	Q8IUC1	Keratin-associated protein 11-1 OS=Homo sapiens OX=9606 GN=KRTAP11-1 PE=2 SV=1	14.334	7	1	25	1	163	17.1	7.9																															20
High	P51659	Peroxisomal multifunctional enzyme type 2 OS=Homo sapiens OX=9606 GN=HSD17B4 PE=1 SV=3	14.312	7	4	12	4	736	79.6	8.84		3	1		1	1	5
High	Q96PD5	N-acetylmuramoyl-L-alanine amidase OS=Homo sapiens OX=9606 GN=PGLYRP2 PE=1 SV=1	14.229	4	2	22	2	576	62.2	7.55
High	P49326	Dimethylaniline monooxygenase [N-oxide-forming] 5 OS=Homo sapiens OX=9606 GN=FMO5 PE=1 SV=2	14.204	9	5	16	5	533	60.2	8.21		3				2	1
High	Q9UI08	Ena/VASP-like protein OS=Homo sapiens OX=9606 GN=EVL PE=1 SV=2	14.193	7	3	5	3	416	44.6	8.84
High	P51161	Gastrotropin OS=Homo sapiens OX=9606 GN=FABP6 PE=1 SV=2	14.168	41	4	25	4	128	14.4	6.8
High	P01619	Immunoglobulin kappa variable 3-20 OS=Homo sapiens OX=9606 GN=IGKV3-20 PE=1 SV=2	14.136	28	4	49	1	116	12.5	4.96
High	Q8N474	Secreted frizzled-related protein 1 OS=Homo sapiens OX=9606 GN=SFRP1 PE=1 SV=1	14.092	14	4	68	4	314	35.4	8.85
High	Q15942	Zyxin OS=Homo sapiens OX=9606 GN=ZYX PE=1 SV=1	14.088	11	4	79	4	572	61.2	6.67								2																						1			2			1
High	P41219	Peripherin OS=Homo sapiens OX=9606 GN=PRPH PE=1 SV=2	14.059	6	4	704	1	470	53.6	5.47	1	2						3	3	4		2	6	5	2	1	2	1	4	2	2	2	1	2	3	2		5	1	3	3	5	2	4	5	5	4	2
High	P62820	Ras-related protein Rab-1A OS=Homo sapiens OX=9606 GN=RAB1A PE=1 SV=3	14.054	24	4	11	2	205	22.7	6.21																																		2
High	Q14112	Nidogen-2 OS=Homo sapiens OX=9606 GN=NID2 PE=1 SV=3	14.024	4	5	15	4	1375	151.2	5.29										1
High	Q99536	Synaptic vesicle membrane protein VAT-1 homolog OS=Homo sapiens OX=9606 GN=VAT1 PE=1 SV=2	14.004	12	4	12	4	393	41.9	6.29														1																1		1	1	1		1	1
High	P62269	40S ribosomal protein S18 OS=Homo sapiens OX=9606 GN=RPS18 PE=1 SV=3	13.903	25	5	22	5	152	17.7	10.99																																1		1		1
High	Q96P63	Serpin B12 OS=Homo sapiens OX=9606 GN=SERPINB12 PE=1 SV=1	13.85	14	5	9	5	405	46.2	5.53
High	P02810	Salivary acidic proline-rich phosphoprotein 1/2 OS=Homo sapiens OX=9606 GN=PRH1 PE=1 SV=2	13.823	27	1	9	1	166	17	4.84																						2			1
High	Q9UGM3	Deleted in malignant brain tumors 1 protein OS=Homo sapiens OX=9606 GN=DMBT1 PE=1 SV=2	13.788	13	3	20	3	2413	260.6	5.44
High	Q9UF12	Hydroxyproline dehydrogenase OS=Homo sapiens OX=9606 GN=PRODH2 PE=1 SV=1	13.715	9	4	8	4	536	58.8	8.6														8
High	P17987	T-complex protein 1 subunit alpha OS=Homo sapiens OX=9606 GN=TCP1 PE=1 SV=1	13.653	7	4	34	4	556	60.3	6.11
High	P31949	Protein S100-A11 OS=Homo sapiens OX=9606 GN=S100A11 PE=1 SV=2	13.57	42	4	119	4	105	11.7	7.12								1		1				1													1	1	2			2	1	2	1	3	2	2	1
High	P03973	Antileukoproteinase OS=Homo sapiens OX=9606 GN=SLPI PE=1 SV=2	13.538	27	3	22	3	132	14.3	8.75
High	P17844	Probable ATP-dependent RNA helicase DDX5 OS=Homo sapiens OX=9606 GN=DDX5 PE=1 SV=1	13.537	8	5	81	2	614	69.1	8.92		1					2		2	2				1														1	2	1									1
High	P07384	Calpain-1 catalytic subunit OS=Homo sapiens OX=9606 GN=CAPN1 PE=1 SV=1	13.535	7	5	173	5	714	81.8	5.67	1							5						1														2			4	4		9	6	15	7	2
High	Q8TF66	Leucine-rich repeat-containing protein 15 OS=Homo sapiens OX=9606 GN=LRRC15 PE=2 SV=2	13.487	7	4	11	4	581	64.3	6.71																															5
High	Q86UX7	Fermitin family homolog 3 OS=Homo sapiens OX=9606 GN=FERMT3 PE=1 SV=1	13.463	6	3	10	3	667	75.9	6.98								1
High	P53420	Collagen alpha-4(IV) chain OS=Homo sapiens OX=9606 GN=COL4A4 PE=1 SV=3	13.447	2	3	73	3	1690	163.9	8.62														4
High	P00450	Ceruloplasmin OS=Homo sapiens OX=9606 GN=CP PE=1 SV=1	13.445	5	5	25	5	1065	122.1	5.72
High	Q16836	Hydroxyacyl-coenzyme A dehydrogenase, mitochondrial OS=Homo sapiens OX=9606 GN=HADH PE=1 SV=3	13.433	14	5	11	5	314	34.3	8.85		1				1								4
High	P12235	ADP/ATP translocase 1 OS=Homo sapiens OX=9606 GN=SLC25A4 PE=1 SV=4	13.35	16	5	102	1	298	33	9.76	2	2	1	2	1	1	1			3	3	2		10	1	2	2		10	3	1	1	1	1	1	2
High	P08865	40S ribosomal protein SA OS=Homo sapiens OX=9606 GN=RPSA PE=1 SV=4	13.336	13	3	91	3	295	32.8	4.87		3	2	2	1	3	2		1	1																	1			1		2	1	7		4			3
High	P05204	Non-histone chromosomal protein HMG-17 OS=Homo sapiens OX=9606 GN=HMGN2 PE=1 SV=3	13.318	32	2	128	2	90	9.4	9.99		3	3	3	1	4	3	1		1																				2	2	1	2	3	1	6	2	2
High	P15121	Aldo-keto reductase family 1 member B1 OS=Homo sapiens OX=9606 GN=AKR1B1 PE=1 SV=3	13.299	8	3	21	2	316	35.8	6.98									1					1	1
High	P07954	Fumarate hydratase, mitochondrial OS=Homo sapiens OX=9606 GN=FH PE=1 SV=3	13.276	9	4	8	4	510	54.6	8.76		2												3
High	A0A0C4DH25	Immunoglobulin kappa variable 3D-20 OS=Homo sapiens OX=9606 GN=IGKV3D-20 PE=3 SV=1	13.27	28	4	43	1	116	12.5	4.59
High	P14555	Phospholipase A2, membrane associated OS=Homo sapiens OX=9606 GN=PLA2G2A PE=1 SV=2	13.218	18	4	41	4	144	16.1	9.23
High	Q7KZF4	Staphylococcal nuclease domain-containing protein 1 OS=Homo sapiens OX=9606 GN=SND1 PE=1 SV=1	13.208	5	4	31	4	910	101.9	7.17		2	1	1		2																								1				2
High	P14136	Glial fibrillary acidic protein OS=Homo sapiens OX=9606 GN=GFAP PE=1 SV=1	13.184	11	5	87	2	432	49.9	5.52								2					2			1								1					2	1		2		1	1	1	1	1
High	P61026	Ras-related protein Rab-10 OS=Homo sapiens OX=9606 GN=RAB10 PE=1 SV=1	13.178	23	4	14	2	200	22.5	8.38																																		1
High	P04114	Apolipoprotein B-100 OS=Homo sapiens OX=9606 GN=APOB PE=1 SV=2	13.17	1	5	6	5	4563	515.3	7.05
High	Q99959	Plakophilin-2 OS=Homo sapiens OX=9606 GN=PKP2 PE=1 SV=2	13.165	6	5	61	5	881	97.4	9.33	4					3									3	3	1	3	5	3	2		3	4	1	4
High	P11940	Polyadenylate-binding protein 1 OS=Homo sapiens OX=9606 GN=PABPC1 PE=1 SV=2	13.152	7	5	11	5	636	70.6	9.5																																				1
High	P14866	Heterogeneous nuclear ribonucleoprotein L OS=Homo sapiens OX=9606 GN=HNRNPL PE=1 SV=2	13.148	8	5	22	5	589	64.1	8.22										2																								3		1
High	Q15113	Procollagen C-endopeptidase enhancer 1 OS=Homo sapiens OX=9606 GN=PCOLCE PE=1 SV=2	13.134	14	4	8	4	449	47.9	7.43
High	O00602	Ficolin-1 OS=Homo sapiens OX=9606 GN=FCN1 PE=1 SV=2	13.123	8	3	9	3	326	35.1	6.86																																				2
High	Q9UKZ9	Procollagen C-endopeptidase enhancer 2 OS=Homo sapiens OX=9606 GN=PCOLCE2 PE=1 SV=1	13.092	16	6	35	6	415	45.7	8.47
High	P26599	Polypyrimidine tract-binding protein 1 OS=Homo sapiens OX=9606 GN=PTBP1 PE=1 SV=1	13.081	7	4	34	4	531	57.2	9.17				1						1				1																				2		2	2
High	P32754	4-hydroxyphenylpyruvate dioxygenase OS=Homo sapiens OX=9606 GN=HPD PE=1 SV=2	13.053	10	4	26	4	393	44.9	7.01		2	2	2	3	5	5							3
High	P49257	Protein ERGIC-53 OS=Homo sapiens OX=9606 GN=LMAN1 PE=1 SV=2	12.991	8	5	29	5	510	57.5	6.77		4	2			2	3			1				1																						2
High	P80188	Neutrophil gelatinase-associated lipocalin OS=Homo sapiens OX=9606 GN=LCN2 PE=1 SV=2	12.952	24	4	11	4	198	22.6	8.91																																				4	2
High	P02585	Troponin C, skeletal muscle OS=Homo sapiens OX=9606 GN=TNNC2 PE=1 SV=2	12.926	30	4	113	3	160	18.1	4.2		2	4	1		3	2		1	2		1		5																2	2	2		1		2	1	1
High	Q15274	Nicotinate-nucleotide pyrophosphorylase [carboxylating] OS=Homo sapiens OX=9606 GN=QPRT PE=1 SV=3	12.905	15	4	17	4	297	30.8	6.21		2	2	2	1		1							6
High	P51648	Aldehyde dehydrogenase family 3 member A2 OS=Homo sapiens OX=9606 GN=ALDH3A2 PE=1 SV=1	12.838	9	4	12	3	485	54.8	7.88		3				2	2							1
High	P23528	Cofilin-1 OS=Homo sapiens OX=9606 GN=CFL1 PE=1 SV=3	12.838	25	4	62	4	166	18.5	8.09									1	1																						1	1			3
High	P55058	Phospholipid transfer protein OS=Homo sapiens OX=9606 GN=PLTP PE=1 SV=1	12.822	6	4	33	4	493	54.7	7.01
High	Q9BSE5	Agmatinase, mitochondrial OS=Homo sapiens OX=9606 GN=AGMAT PE=1 SV=2	12.786	13	5	31	5	352	37.6	7.59		1			2						2			18
High	P83731	60S ribosomal protein L24 OS=Homo sapiens OX=9606 GN=RPL24 PE=1 SV=1	12.746	14	2	49	2	157	17.8	11.25		5	2	3	1	3	3			3																										1	1
High	P55157	Microsomal triglyceride transfer protein large subunit OS=Homo sapiens OX=9606 GN=MTTP PE=1 SV=1	12.697	5	4	6	4	894	99.3	8.41						1	1
High	P28331	NADH-ubiquinone oxidoreductase 75 kDa subunit, mitochondrial OS=Homo sapiens OX=9606 GN=NDUFS1 PE=1 SV=3	12.695	5	3	34	3	727	79.4	6.23	2								2	2				2	1	1		1	4	2			1	1		2
High	Q96IY4	Carboxypeptidase B2 OS=Homo sapiens OX=9606 GN=CPB2 PE=1 SV=2	12.638	6	3	13	3	423	48.4	7.71
High	P18428	Lipopolysaccharide-binding protein OS=Homo sapiens OX=9606 GN=LBP PE=1 SV=3	12.61	11	4	33	4	481	53.4	6.7
High	Q03403	Trefoil factor 2 OS=Homo sapiens OX=9606 GN=TFF2 PE=1 SV=2	12.584	22	3	12	3	129	14.3	5.81
High	Q02338	D-beta-hydroxybutyrate dehydrogenase, mitochondrial OS=Homo sapiens OX=9606 GN=BDH1 PE=1 SV=3	12.528	8	3	21	3	343	38.1	8.95		4		7	2	3	3
High	P02656	Apolipoprotein C-III OS=Homo sapiens OX=9606 GN=APOC3 PE=1 SV=1	12.523	27	2	11	2	99	10.8	5.41
High	P16157	Ankyrin-1 OS=Homo sapiens OX=9606 GN=ANK1 PE=1 SV=3	12.501	2	3	12	3	1881	206.1	6.01
High	P39023	60S ribosomal protein L3 OS=Homo sapiens OX=9606 GN=RPL3 PE=1 SV=2	12.468	11	5	54	5	403	46.1	10.18		6	2	4		3	2																						1			1
High	Q07954	Prolow-density lipoprotein receptor-related protein 1 OS=Homo sapiens OX=9606 GN=LRP1 PE=1 SV=2	12.462	1	5	13	5	4544	504.3	5.39
High	Q9UBY9	Heat shock protein beta-7 OS=Homo sapiens OX=9606 GN=HSPB7 PE=1 SV=1	12.441	38	4	10	4	170	18.6	6.52	1														1				1	1			1
High	O75094	Slit homolog 3 protein OS=Homo sapiens OX=9606 GN=SLIT3 PE=2 SV=3	12.418	4	6	13	6	1523	167.6	7.65
High	Q9GZZ8	Extracellular glycoprotein lacritin OS=Homo sapiens OX=9606 GN=LACRT PE=1 SV=1	12.401	22	3	13	3	138	14.2	5.5
High	P05141	ADP/ATP translocase 2 OS=Homo sapiens OX=9606 GN=SLC25A5 PE=1 SV=7	12.302	16	5	91	1	298	32.8	9.69	1	2	1	2	1	1	1			3	3	2		10		1	1		8	2	1	1	1	1	1	1
High	P61158	Actin-related protein 3 OS=Homo sapiens OX=9606 GN=ACTR3 PE=1 SV=3	12.298	12	5	32	5	418	47.3	5.88																												1	1	1		1		1		1	1	1
High	Q9H8H3	Methyltransferase-like protein 7A OS=Homo sapiens OX=9606 GN=METTL7A PE=1 SV=1	12.283	11	2	11	2	244	28.3	8.38		2	1											2
High	P00740	Coagulation factor IX OS=Homo sapiens OX=9606 GN=F9 PE=1 SV=2	12.244	9	4	33	4	461	51.7	5.47														2
High	O43240	Kallikrein-10 OS=Homo sapiens OX=9606 GN=KLK10 PE=1 SV=3	12.24	16	4	7	4	276	30.2	8.59
High	Q9Y2J8	Protein-arginine deiminase type-2 OS=Homo sapiens OX=9606 GN=PADI2 PE=1 SV=2	12.227	7	4	7	4	665	75.5	5.59
High	Q9UJU6	Drebrin-like protein OS=Homo sapiens OX=9606 GN=DBNL PE=1 SV=1	12.22	9	3	15	3	430	48.2	5.05
High	Q06828	Fibromodulin OS=Homo sapiens OX=9606 GN=FMOD PE=1 SV=2	12.202	7	3	40	3	376	43.2	6.04
High	P05388	60S acidic ribosomal protein P0 OS=Homo sapiens OX=9606 GN=RPLP0 PE=1 SV=1	12.187	13	4	44	4	317	34.3	5.97		3								1																						2		3	1	3
High	P61313	60S ribosomal protein L15 OS=Homo sapiens OX=9606 GN=RPL15 PE=1 SV=2	12.15	23	4	75	4	204	24.1	11.62		3	1	4	1	2								1														2	1	2	1	1	1	4	1	3	3	1
High	Q13011	Delta(3,5)-Delta(2,4)-dienoyl-CoA isomerase, mitochondrial OS=Homo sapiens OX=9606 GN=ECH1 PE=1 SV=2	12.129	11	3	20	3	328	35.8	8		1		1	2		1							3								1
High	Q4G0N4	NAD kinase 2, mitochondrial OS=Homo sapiens OX=9606 GN=NADK2 PE=1 SV=2	12.122	8	3	9	3	442	49.4	8.18		2	2
High	P62244	40S ribosomal protein S15a OS=Homo sapiens OX=9606 GN=RPS15A PE=1 SV=2	12.114	21	3	91	3	130	14.8	10.13		2	2	3	1	1	1			2																								1		1	1
High	P08758	Annexin A5 OS=Homo sapiens OX=9606 GN=ANXA5 PE=1 SV=2	12.106	9	3	465	3	320	35.9	5.05	1	3	2	4		5	4		3	7			7	2														3	3	3	5	7	4	5	4	6	4	1
High	P02790	Hemopexin OS=Homo sapiens OX=9606 GN=HPX PE=1 SV=2	12.051	7	3	49	3	462	51.6	7.02		3																										1								2
High	P59998	Actin-related protein 2/3 complex subunit 4 OS=Homo sapiens OX=9606 GN=ARPC4 PE=1 SV=3	12.051	17	3	44	3	168	19.7	8.43														1																1		1		4		2	2
High	Q07666	KH domain-containing, RNA-binding, signal transduction-associated protein 1 OS=Homo sapiens OX=9606 GN=KHDRBS1 PE=1 SV=1	12.037	3	1	10	1	443	48.2	8.66
High	P21741	Midkine OS=Homo sapiens OX=9606 GN=MDK PE=1 SV=1	11.986	20	3	49	3	143	15.6	9.79																														4
High	P22532	Small proline-rich protein 2D OS=Homo sapiens OX=9606 GN=SPRR2D PE=2 SV=2	11.945	43	3	13	1	72	7.9	8.37																																							2
High	P09382	Galectin-1 OS=Homo sapiens OX=9606 GN=LGALS1 PE=1 SV=2	11.877	28	4	85	4	135	14.7	5.5							2																			1						1				1
High	Q6DN03	Putative histone H2B type 2-C OS=Homo sapiens OX=9606 GN=HIST2H2BC PE=5 SV=3	11.85	20	4	116	1	193	21.5	10.7		2							2	5			1	3																4	1		3	1		3	1
High	P03950	Angiogenin OS=Homo sapiens OX=9606 GN=ANG PE=1 SV=1	11.829	37	4	21	4	147	16.5	9.64
High	Q92945	Far upstream element-binding protein 2 OS=Homo sapiens OX=9606 GN=KHSRP PE=1 SV=4	11.802	9	4	76	4	711	73.1	7.3		2								2																				2				3		1
High	P58166	Inhibin beta E chain OS=Homo sapiens OX=9606 GN=INHBE PE=1 SV=1	11.796	8	2	9	2	350	38.5	9.25
High	Q9BQ50	Three prime repair exonuclease 2 OS=Homo sapiens OX=9606 GN=TREX2 PE=1 SV=2	11.713	22	4	4	4	236	25.9	6.06
High	P52565	Rho GDP-dissociation inhibitor 1 OS=Homo sapiens OX=9606 GN=ARHGDIA PE=1 SV=3	11.691	15	2	36	2	204	23.2	5.11																												1				1		2		1	1
High	O00148	ATP-dependent RNA helicase DDX39A OS=Homo sapiens OX=9606 GN=DDX39A PE=1 SV=2	11.632	8	3	23	3	427	49.1	5.68																																		1		1
High	Q9UBP4	Dickkopf-related protein 3 OS=Homo sapiens OX=9606 GN=DKK3 PE=1 SV=2	11.604	9	3	30	3	350	38.4	4.65
High	P10606	Cytochrome c oxidase subunit 5B, mitochondrial OS=Homo sapiens OX=9606 GN=COX5B PE=1 SV=2	11.591	25	4	90	4	129	13.7	8.81	5					4	1		1	4	3			7	3	2	1	1	6	2	1		1	2	2	2
High	O60701	UDP-glucose 6-dehydrogenase OS=Homo sapiens OX=9606 GN=UGDH PE=1 SV=1	11.547	10	4	26	4	494	55	7.12		2	3	3	5	5
High	P35625	Metalloproteinase inhibitor 3 OS=Homo sapiens OX=9606 GN=TIMP3 PE=1 SV=2	11.515	16	4	34	4	211	24.1	8.72
High	P35573	Glycogen debranching enzyme OS=Homo sapiens OX=9606 GN=AGL PE=1 SV=3	11.483	3	5	11	5	1532	174.7	6.76		6			1	3
High	P53999	Activated RNA polymerase II transcriptional coactivator p15 OS=Homo sapiens OX=9606 GN=SUB1 PE=1 SV=3	11.398	26	3	52	3	127	14.4	9.6									1	1																	1	2	1	2		2	1	3	1	6			1
High	Q9NX63	MICOS complex subunit MIC19 OS=Homo sapiens OX=9606 GN=CHCHD3 PE=1 SV=1	11.384	19	4	67	4	227	26.1	8.28	1								2	1				2	3	1	2	2	4	2	2	1	2	3	1	2
High	Q8IW75	Serpin A12 OS=Homo sapiens OX=9606 GN=SERPINA12 PE=1 SV=1	11.365	11	4	12	4	414	47.1	9.29
High	Q8WX93	Palladin OS=Homo sapiens OX=9606 GN=PALLD PE=1 SV=3	11.284	3	4	8	4	1383	150.5	7.09
High	Q92506	Estradiol 17-beta-dehydrogenase 8 OS=Homo sapiens OX=9606 GN=HSD17B8 PE=1 SV=2	11.267	13	3	22	3	261	27	6.54		4		1	4	3	3				2
High	Q9HD89	Resistin OS=Homo sapiens OX=9606 GN=RETN PE=1 SV=1	11.252	24	2	9	2	108	11.4	6.86																												1	1	1		1					2
High	P04899	Guanine nucleotide-binding protein G(i) subunit alpha-2 OS=Homo sapiens OX=9606 GN=GNAI2 PE=1 SV=3	11.217	7	2	45	2	355	40.4	5.54									1	3				1														1				1	1	1		3	2	1
High	Q9H3U7	SPARC-related modular calcium-binding protein 2 OS=Homo sapiens OX=9606 GN=SMOC2 PE=2 SV=2	11.176	7	3	13	3	446	49.6	8.46
High	P34096	Ribonuclease 4 OS=Homo sapiens OX=9606 GN=RNASE4 PE=1 SV=3	11.158	29	3	19	3	147	16.8	9.03
High	P23490	Loricrin OS=Homo sapiens OX=9606 GN=LOR PE=1 SV=2	11.139	7	3	9	3	312	25.7	8.09
High	O75310	UDP-glucuronosyltransferase 2B11 OS=Homo sapiens OX=9606 GN=UGT2B11 PE=2 SV=1	11.13	6	3	22	1	529	61	8.92		1	2	2	4	4	6							2
High	P30049	ATP synthase subunit delta, mitochondrial OS=Homo sapiens OX=9606 GN=ATP5F1D PE=1 SV=2	11.122	14	2	42	2	168	17.5	5.49	2													2	2	2	1	2	6	2		1	1	1	2
High	P07099	Epoxide hydrolase 1 OS=Homo sapiens OX=9606 GN=EPHX1 PE=1 SV=1	11.105	6	5	46	5	455	52.9	7.25		12	4	5	6	8	7
High	P35222	Catenin beta-1 OS=Homo sapiens OX=9606 GN=CTNNB1 PE=1 SV=1	11.102	5	4	7	1	781	85.4	5.86
High	P21246	Pleiotrophin OS=Homo sapiens OX=9606 GN=PTN PE=1 SV=1	11.098	20	4	14	4	168	18.9	9.6
High	Q9H4F8	SPARC-related modular calcium-binding protein 1 OS=Homo sapiens OX=9606 GN=SMOC1 PE=1 SV=1	11.09	8	3	7	3	434	48.1	8.22
High	P11215	Integrin alpha-M OS=Homo sapiens OX=9606 GN=ITGAM PE=1 SV=2	11.074	4	4	12	4	1152	127.1	7.23																																		1		2
High	Q8NE62	Choline dehydrogenase, mitochondrial OS=Homo sapiens OX=9606 GN=CHDH PE=1 SV=2	11.064	5	4	16	4	594	65.3	8.28														11
High	P06133	UDP-glucuronosyltransferase 2B4 OS=Homo sapiens OX=9606 GN=UGT2B4 PE=1 SV=2	11.001	6	3	24	1	528	60.5	8.51		1	3	3	3	5	5
High	Q9NR12	PDZ and LIM domain protein 7 OS=Homo sapiens OX=9606 GN=PDLIM7 PE=1 SV=1	10.992	8	3	17	3	457	49.8	8.41
High	O00159	Unconventional myosin-Ic OS=Homo sapiens OX=9606 GN=MYO1C PE=1 SV=4	10.975	5	4	8	4	1063	121.6	9.41
High	Q15746	Myosin light chain kinase, smooth muscle OS=Homo sapiens OX=9606 GN=MYLK PE=1 SV=4	10.955	2	4	11	4	1914	210.6	6.15
High	P13716	Delta-aminolevulinic acid dehydratase OS=Homo sapiens OX=9606 GN=ALAD PE=1 SV=1	10.922	9	2	3	2	330	36.3	6.79														3
High	P14854	Cytochrome c oxidase subunit 6B1 OS=Homo sapiens OX=9606 GN=COX6B1 PE=1 SV=2	10.918	36	3	32	3	86	10.2	7.05	1														1	1		1	8	3			1	1	1	1
High	P20929	Nebulin OS=Homo sapiens OX=9606 GN=NEB PE=1 SV=5	10.863	1	5	10	5	6669	772.4	9.07
High	A0A0B4J2D5	Glutamine amidotransferase-like class 1 domain-containing protein 3B, mitochondrial OS=Homo sapiens OX=9606 GN=GATD3B PE=1 SV=1	10.826	19	4	17	4	268	28.1	8.27	1													5	1					1				1		1
High	P22735	Protein-glutamine gamma-glutamyltransferase K OS=Homo sapiens OX=9606 GN=TGM1 PE=1 SV=4	10.792	7	6	9	6	817	89.7	6.04
High	O94925	Glutaminase kidney isoform, mitochondrial OS=Homo sapiens OX=9606 GN=GLS PE=1 SV=1	10.787	6	3	4	3	669	73.4	7.77											1			3
High	P10632	Cytochrome P450 2C8 OS=Homo sapiens OX=9606 GN=CYP2C8 PE=1 SV=2	10.76	7	4	21	2	490	55.8	8.5		5	3	2	2	4	4
High	P00441	Superoxide dismutase [Cu-Zn] OS=Homo sapiens OX=9606 GN=SOD1 PE=1 SV=2	10.744	14	2	32	2	154	15.9	6.13		3	2	3	4	3	2							3																				1		1
High	O76041	Nebulette OS=Homo sapiens OX=9606 GN=NEBL PE=1 SV=1	10.741	3	3	31	3	1014	116.4	7.99	1														1	1		2	1	1		1	1	1	1	1
High	Q14103	Heterogeneous nuclear ribonucleoprotein D0 OS=Homo sapiens OX=9606 GN=HNRNPD PE=1 SV=1	10.736	10	3	85	2	355	38.4	7.81		1							2					2															1	1		2	1	4		3	2	1
High	P26440	Isovaleryl-CoA dehydrogenase, mitochondrial OS=Homo sapiens OX=9606 GN=IVD PE=1 SV=2	10.728	7	3	19	3	426	46.6	8.05			2	2	2	3	1					2		3
High	P02746	Complement C1q subcomponent subunit B OS=Homo sapiens OX=9606 GN=C1QB PE=1 SV=3	10.726	21	5	51	5	253	26.7	8.63
High	P07093	Glia-derived nexin OS=Homo sapiens OX=9606 GN=SERPINE2 PE=1 SV=1	10.719	10	4	21	4	398	44	9.29
High	P16930	Fumarylacetoacetase OS=Homo sapiens OX=9606 GN=FAH PE=1 SV=2	10.717	7	3	35	3	419	46.3	6.95		7	3	4	4	7	5					1		2
High	P06737	Glycogen phosphorylase, liver form OS=Homo sapiens OX=9606 GN=PYGL PE=1 SV=4	10.715	5	5	36	2	847	97.1	7.17		5	1	4	2	6	4								1					1			1
High	P00746	Complement factor D OS=Homo sapiens OX=9606 GN=CFD PE=1 SV=5	10.675	18	4	11	4	253	27	7.71														1
High	Q13576	Ras GTPase-activating-like protein IQGAP2 OS=Homo sapiens OX=9606 GN=IQGAP2 PE=1 SV=4	10.655	2	3	6	3	1575	180.5	5.64						1
High	Q86WU2	Probable D-lactate dehydrogenase, mitochondrial OS=Homo sapiens OX=9606 GN=LDHD PE=1 SV=1	10.652	5	2	10	2	507	54.8	6.65		3		2	2	1	2
High	O60911	Cathepsin L2 OS=Homo sapiens OX=9606 GN=CTSV PE=1 SV=2	10.573	8	2	2	2	334	37.3	8.76
High	Q9NZD4	Alpha-hemoglobin-stabilizing protein OS=Homo sapiens OX=9606 GN=AHSP PE=1 SV=1	10.566	34	3	40	3	102	11.8	5																												1	1				2	3	2	7	2
High	P24298	Alanine aminotransferase 1 OS=Homo sapiens OX=9606 GN=GPT PE=1 SV=3	10.535	7	4	18	4	496	54.6	7.18		2	3	1	1	1	4																				2
High	Q92954	Proteoglycan 4 OS=Homo sapiens OX=9606 GN=PRG4 PE=1 SV=3	10.522	3	3	3	3	1404	151	9.51
High	Q6W4X9	Mucin-6 OS=Homo sapiens OX=9606 GN=MUC6 PE=1 SV=3	10.484	2	4	9	4	2439	256.9	7.39
High	P42167	Lamina-associated polypeptide 2, isoforms beta/gamma OS=Homo sapiens OX=9606 GN=TMPO PE=1 SV=2	10.473	11	4	10	4	454	50.6	9.38																																		2
High	P50990	T-complex protein 1 subunit theta OS=Homo sapiens OX=9606 GN=CCT8 PE=1 SV=4	10.461	6	3	11	3	548	59.6	5.6														1
High	P23327	Sarcoplasmic reticulum histidine-rich calcium-binding protein OS=Homo sapiens OX=9606 GN=HRC PE=1 SV=1	10.453	7	3	4	3	699	80.2	4.72																1			2
High	Q9BWD1	Acetyl-CoA acetyltransferase, cytosolic OS=Homo sapiens OX=9606 GN=ACAT2 PE=1 SV=2	10.413	6	3	18	3	397	41.3	6.92		2		2	5	1	3
High	P46776	60S ribosomal protein L27a OS=Homo sapiens OX=9606 GN=RPL27A PE=1 SV=2	10.409	21	4	68	4	148	16.6	11		1							1	1				1														1	2	2		3	1	3	1	3	3		1
High	P13498	Cytochrome b-245 light chain OS=Homo sapiens OX=9606 GN=CYBA PE=1 SV=3	10.404	21	2	18	2	195	21	9.54																														1			1	2		2	1
High	P05451	Lithostathine-1-alpha OS=Homo sapiens OX=9606 GN=REG1A PE=1 SV=3	10.394	14	2	5	2	166	18.7	5.94
High	Q14624	Inter-alpha-trypsin inhibitor heavy chain H4 OS=Homo sapiens OX=9606 GN=ITIH4 PE=1 SV=4	10.391	5	4	8	4	930	103.3	6.98
High	P30039	Phenazine biosynthesis-like domain-containing protein OS=Homo sapiens OX=9606 GN=PBLD PE=1 SV=2	10.38	11	3	16	3	288	31.8	6.52		1		1	1	1	1				2	1		6
High	P51164	Potassium-transporting ATPase subunit beta OS=Homo sapiens OX=9606 GN=ATP4B PE=1 SV=1	10.38	11	3	9	3	291	33.3	7.33
High	Q96P44	Collagen alpha-1(XXI) chain OS=Homo sapiens OX=9606 GN=COL21A1 PE=2 SV=1	10.36	3	3	41	3	957	99.3	8.32									3	4
High	P04275	von Willebrand factor OS=Homo sapiens OX=9606 GN=VWF PE=1 SV=4	10.345	2	4	6	4	2813	309.1	5.48
High	Q14651	Plastin-1 OS=Homo sapiens OX=9606 GN=PLS1 PE=1 SV=2	10.287	8	4	6	3	629	70.2	5.41
High	P98095	Fibulin-2 OS=Homo sapiens OX=9606 GN=FBLN2 PE=1 SV=2	10.267	4	4	25	4	1184	126.5	4.82
High	P45880	Voltage-dependent anion-selective channel protein 2 OS=Homo sapiens OX=9606 GN=VDAC2 PE=1 SV=2	10.228	10	3	26	3	294	31.5	7.56	1								2	4		1		2						2			1	2		1
High	P04217	Alpha-1B-glycoprotein OS=Homo sapiens OX=9606 GN=A1BG PE=1 SV=4	10.217	8	3	4	3	495	54.2	5.86
High	P14317	Hematopoietic lineage cell-specific protein OS=Homo sapiens OX=9606 GN=HCLS1 PE=1 SV=3	10.201	2	2	16	2	486	54	4.81																																1		3
High	P46779	60S ribosomal protein L28 OS=Homo sapiens OX=9606 GN=RPL28 PE=1 SV=3	10.159	25	4	46	4	137	15.7	12.02		6		4		1	2																											3		1
High	P01040	Cystatin-A OS=Homo sapiens OX=9606 GN=CSTA PE=1 SV=1	10.101	42	4	6	4	98	11	5.5
High	P05177	Cytochrome P450 1A2 OS=Homo sapiens OX=9606 GN=CYP1A2 PE=1 SV=4	10.099	7	4	24	4	516	58.4	9.06		7				6	10
High	P31153	S-adenosylmethionine synthase isoform type-2 OS=Homo sapiens OX=9606 GN=MAT2A PE=1 SV=1	10.094	7	2	20	1	395	43.6	6.48		5		1	2	4	2							2
High	Q9HBL0	Tensin-1 OS=Homo sapiens OX=9606 GN=TNS1 PE=1 SV=2	10.072	4	5	14	5	1735	185.6	7.75														2
High	Q9UBX5	Fibulin-5 OS=Homo sapiens OX=9606 GN=FBLN5 PE=1 SV=1	10.067	9	4	10	4	448	50.1	4.73
High	P05165	Propionyl-CoA carboxylase alpha chain, mitochondrial OS=Homo sapiens OX=9606 GN=PCCA PE=1 SV=4	10.065	6	3	9	3	728	80	7.52									1					7
High	P00439	Phenylalanine-4-hydroxylase OS=Homo sapiens OX=9606 GN=PAH PE=1 SV=1	10.054	10	5	17	5	452	51.8	6.6		3	1	1		2	3							2
High	Q5SSJ5	Heterochromatin protein 1-binding protein 3 OS=Homo sapiens OX=9606 GN=HP1BP3 PE=1 SV=1	10.03	6	3	42	3	553	61.2	9.67										1																								2
High	E9PAV3	Nascent polypeptide-associated complex subunit alpha, muscle-specific form OS=Homo sapiens OX=9606 GN=NACA PE=1 SV=1	10.022	5	3	6	3	2078	205.3	9.58																		1					1
High	P16444	Dipeptidase 1 OS=Homo sapiens OX=9606 GN=DPEP1 PE=1 SV=3	10.003	7	3	30	3	411	45.6	6.15												1		23
High	P00403	Cytochrome c oxidase subunit 2 OS=Homo sapiens OX=9606 GN=MT-CO2 PE=1 SV=1	9.993	7	3	76	3	227	25.5	4.82	2	3		2	1	3	3		2	1				8	1	1			4	1			1			2	1
High	P35542	Serum amyloid A-4 protein OS=Homo sapiens OX=9606 GN=SAA4 PE=1 SV=2	9.971	22	3	20	3	130	14.7	9.07
High	P16435	NADPH--cytochrome P450 reductase OS=Homo sapiens OX=9606 GN=POR PE=1 SV=2	9.881	4	4	15	4	677	76.6	5.58		2	2		2		2
High	P20674	Cytochrome c oxidase subunit 5A, mitochondrial OS=Homo sapiens OX=9606 GN=COX5A PE=1 SV=2	9.848	12	3	39	3	150	16.8	6.79	2													3	1	1		1	4	1		1	1	1	1	2
High	Q99714	3-hydroxyacyl-CoA dehydrogenase type-2 OS=Homo sapiens OX=9606 GN=HSD17B10 PE=1 SV=3	9.848	16	3	30	3	261	26.9	7.78		7	2	3	2	3	3							3
High	Q8TB73	Protein NDNF OS=Homo sapiens OX=9606 GN=NDNF PE=1 SV=2	9.793	7	4	14	4	568	64.6	8.94
High	Q6UWY5	Olfactomedin-like protein 1 OS=Homo sapiens OX=9606 GN=OLFML1 PE=1 SV=2	9.771	13	6	15	6	402	45.9	8.09													15
High	P51148	Ras-related protein Rab-5C OS=Homo sapiens OX=9606 GN=RAB5C PE=1 SV=2	9.766	23	4	8	4	216	23.5	8.41														3
High	O15144	Actin-related protein 2/3 complex subunit 2 OS=Homo sapiens OX=9606 GN=ARPC2 PE=1 SV=1	9.763	11	3	3	3	300	34.3	7.36
High	P02654	Apolipoprotein C-I OS=Homo sapiens OX=9606 GN=APOC1 PE=1 SV=1	9.753	35	4	61	4	83	9.3	8.47
High	P09488	Glutathione S-transferase Mu 1 OS=Homo sapiens OX=9606 GN=GSTM1 PE=1 SV=3	9.73	10	2	16	2	218	25.7	6.7		3	2	2		3	6
High	Q9Y2P5	Bile acyl-CoA synthetase OS=Homo sapiens OX=9606 GN=SLC27A5 PE=1 SV=1	9.715	4	3	25	3	690	75.3	7.66		6	2	3	3	5	4
High	Q6ZN66	Guanylate-binding protein 6 OS=Homo sapiens OX=9606 GN=GBP6 PE=2 SV=1	9.699	6	4	6	4	633	72.4	6.37																																							3
High	Q9Y696	Chloride intracellular channel protein 4 OS=Homo sapiens OX=9606 GN=CLIC4 PE=1 SV=4	9.682	8	2	6	2	253	28.8	5.59										1				4
High	Q9H2M3	S-methylmethionine--homocysteine S-methyltransferase BHMT2 OS=Homo sapiens OX=9606 GN=BHMT2 PE=1 SV=1	9.68	10	4	122	2	363	40.3	5.87		12	6	8	13	11	9		1					19
High	Q92765	Secreted frizzled-related protein 3 OS=Homo sapiens OX=9606 GN=FRZB PE=1 SV=2	9.647	8	3	9	3	325	36.2	8.46
High	P62280	40S ribosomal protein S11 OS=Homo sapiens OX=9606 GN=RPS11 PE=1 SV=3	9.626	21	4	20	4	158	18.4	10.3		2																											1					2		1	2
High	Q16181	Septin-7 OS=Homo sapiens OX=9606 GN=SEPTIN7 PE=1 SV=2	9.587	4	2	8	2	437	50.6	8.63										2
High	Q96S97	Myeloid-associated differentiation marker OS=Homo sapiens OX=9606 GN=MYADM PE=1 SV=2	9.572	7	1	5	1	322	35.3	8.15
High	O75223	Gamma-glutamylcyclotransferase OS=Homo sapiens OX=9606 GN=GGCT PE=1 SV=1	9.556	23	4	7	4	188	21	5.14
High	Q13247	Serine/arginine-rich splicing factor 6 OS=Homo sapiens OX=9606 GN=SRSF6 PE=1 SV=2	9.544	9	4	15	2	344	39.6	11.43																																	2
High	Q9HDC9	Adipocyte plasma membrane-associated protein OS=Homo sapiens OX=9606 GN=APMAP PE=1 SV=2	9.543	10	3	35	3	416	46.5	6.16		2		2		2				1																	2			1		2	1	1	1	1
High	P02765	Alpha-2-HS-glycoprotein OS=Homo sapiens OX=9606 GN=AHSG PE=1 SV=2	9.531	9	2	5	2	367	39.3	5.72
High	P36269	Glutathione hydrolase 5 proenzyme OS=Homo sapiens OX=9606 GN=GGT5 PE=1 SV=2	9.48	4	2	18	2	586	62.2	7.55							2						2
High	P49862	Kallikrein-7 OS=Homo sapiens OX=9606 GN=KLK7 PE=1 SV=1	9.471	15	2	3	2	253	27.5	8.47
High	Q86WA6	Valacyclovir hydrolase OS=Homo sapiens OX=9606 GN=BPHL PE=1 SV=1	9.459	12	3	6	3	291	32.5	9.14		1												5
High	P30048	Thioredoxin-dependent peroxide reductase, mitochondrial OS=Homo sapiens OX=9606 GN=PRDX3 PE=1 SV=3	9.338	12	3	52	3	256	27.7	7.78	1	3	1		2	2	2			2	1			9		2		1						1								2		1		2
High	P02763	Alpha-1-acid glycoprotein 1 OS=Homo sapiens OX=9606 GN=ORM1 PE=1 SV=1	9.334	11	2	4	2	201	23.5	5.02																																				1
High	O00748	Cocaine esterase OS=Homo sapiens OX=9606 GN=CES2 PE=1 SV=1	9.333	6	3	14	3	559	61.8	6.1		1				1	2							1
High	O43390	Heterogeneous nuclear ribonucleoprotein R OS=Homo sapiens OX=9606 GN=HNRNPR PE=1 SV=1	9.258	4	3	42	3	633	70.9	8.13						1			1	2																				1		1		4		1	1
High	Q02487	Desmocollin-2 OS=Homo sapiens OX=9606 GN=DSC2 PE=1 SV=1	9.252	5	3	3	3	901	99.9	5.34																																							1
High	P02652	Apolipoprotein A-II OS=Homo sapiens OX=9606 GN=APOA2 PE=1 SV=1	9.23	19	3	19	3	100	11.2	6.62																																				1	1
High	Q9NP55	BPI fold-containing family A member 1 OS=Homo sapiens OX=9606 GN=BPIFA1 PE=1 SV=1	9.227	13	2	2	2	256	26.7	5.76
High	P13489	Ribonuclease inhibitor OS=Homo sapiens OX=9606 GN=RNH1 PE=1 SV=2	9.21	7	3	46	3	461	49.9	4.82										2				1													1	1						1		1			1
High	P50225	Sulfotransferase 1A1 OS=Homo sapiens OX=9606 GN=SULT1A1 PE=1 SV=3	9.187	11	4	38	4	295	34.1	6.62		8	2	3	2	7	10
High	Q5T2W1	Na(+)/H(+) exchange regulatory cofactor NHE-RF3 OS=Homo sapiens OX=9606 GN=PDZK1 PE=1 SV=2	9.184	6	3	10	3	519	57.1	5.55														7
High	P46939	Utrophin OS=Homo sapiens OX=9606 GN=UTRN PE=1 SV=2	9.163	1	3	23	3	3433	394.2	5.33						1								2
High	Q16696	Cytochrome P450 2A13 OS=Homo sapiens OX=9606 GN=CYP2A13 PE=1 SV=3	9.154	7	4	15	4	494	56.7	9.28		7		2	5	1
High	Q5VTT5	Myomesin-3 OS=Homo sapiens OX=9606 GN=MYOM3 PE=1 SV=1	9.134	3	3	23	3	1437	162.1	6.23	1														2			2		1		1	2	1		3
High	Q9NZN3	EH domain-containing protein 3 OS=Homo sapiens OX=9606 GN=EHD3 PE=1 SV=2	9.109	6	4	7	3	535	60.8	6.57
High	P02775	Platelet basic protein OS=Homo sapiens OX=9606 GN=PPBP PE=1 SV=3	9.085	16	3	23	3	128	13.9	8.79								1																							1		2			1	1	1
High	P20962	Parathymosin OS=Homo sapiens OX=9606 GN=PTMS PE=1 SV=2	9.083	23	2	14	2	102	11.5	4.16		2		1	1
High	O75396	Vesicle-trafficking protein SEC22b OS=Homo sapiens OX=9606 GN=SEC22B PE=1 SV=4	9.071	16	3	16	3	215	24.6	6.92										2																				1
High	P19367	Hexokinase-1 OS=Homo sapiens OX=9606 GN=HK1 PE=1 SV=3	9.065	5	5	10	4	917	102.4	6.8																		1
High	Q30154	HLA class II histocompatibility antigen, DR beta 5 chain OS=Homo sapiens OX=9606 GN=HLA-DRB5 PE=1 SV=1	8.969	13	3	42	1	266	30	6.93																																		1
High	Q02218	2-oxoglutarate dehydrogenase, mitochondrial OS=Homo sapiens OX=9606 GN=OGDH PE=1 SV=3	8.918	4	4	33	4	1023	115.9	6.86	1		1			1				1	3	2		4	1				4		1		1	1		2
High	P08514	Integrin alpha-IIb OS=Homo sapiens OX=9606 GN=ITGA2B PE=1 SV=3	8.883	3	3	21	3	1039	113.3	5.38								4
High	P27487	Dipeptidyl peptidase 4 OS=Homo sapiens OX=9606 GN=DPP4 PE=1 SV=2	8.873	3	3	14	3	766	88.2	6.04														6
High	P16083	Ribosyldihydronicotinamide dehydrogenase [quinone] OS=Homo sapiens OX=9606 GN=NQO2 PE=1 SV=5	8.855	16	3	9	3	231	25.9	6.29			1				1							3
High	P17516	Aldo-keto reductase family 1 member C4 OS=Homo sapiens OX=9606 GN=AKR1C4 PE=1 SV=3	8.796	11	3	48	1	323	37	6.93		4	3	4	3	6	4							3
High	P02786	Transferrin receptor protein 1 OS=Homo sapiens OX=9606 GN=TFRC PE=1 SV=2	8.785	3	2	30	2	760	84.8	6.61																													2					2	1		3
High	P30044	Peroxiredoxin-5, mitochondrial OS=Homo sapiens OX=9606 GN=PRDX5 PE=1 SV=4	8.763	17	3	90	3	214	22.1	8.7			1		2	1			1	3	1	2		4														3	2	1		2	2	1	1		3	2
High	Q9P0M6	Core histone macro-H2A.2 OS=Homo sapiens OX=9606 GN=H2AFY2 PE=1 SV=3	8.744	6	3	96	2	372	40	9.69		1							2	6		1		2																2		2	1			1	2
High	Q9NQC3	Reticulon-4 OS=Homo sapiens OX=9606 GN=RTN4 PE=1 SV=2	8.704	2	2	86	2	1192	129.9	4.5	1								2					3					2					1		1			1										1
High	P20142	Gastricsin OS=Homo sapiens OX=9606 GN=PGC PE=1 SV=1	8.698	7	3	9	3	388	42.4	4.46
High	O15231	Zinc finger protein 185 OS=Homo sapiens OX=9606 GN=ZNF185 PE=1 SV=3	8.687	5	3	3	3	689	73.5	7.01
High	P05181	Cytochrome P450 2E1 OS=Homo sapiens OX=9606 GN=CYP2E1 PE=1 SV=1	8.683	5	3	10	1	493	56.8	8.1		2	1	1		3	2
High	Q969G5	Caveolae-associated protein 3 OS=Homo sapiens OX=9606 GN=CAVIN3 PE=1 SV=3	8.654	13	3	6	3	261	27.7	6.43
High	P02745	Complement C1q subcomponent subunit A OS=Homo sapiens OX=9606 GN=C1QA PE=1 SV=2	8.651	18	3	17	3	245	26	9.11
High	Q15828	Cystatin-M OS=Homo sapiens OX=9606 GN=CST6 PE=1 SV=1	8.617	21	2	7	2	149	16.5	8.09
High	Q9UJW2	Tubulointerstitial nephritis antigen OS=Homo sapiens OX=9606 GN=TINAG PE=2 SV=3	8.579	6	3	15	3	476	54.6	7.97											3	1		9
High	P08294	Extracellular superoxide dismutase [Cu-Zn] OS=Homo sapiens OX=9606 GN=SOD3 PE=1 SV=2	8.553	15	3	3	3	240	25.8	6.61
High	P28845	Corticosteroid 11-beta-dehydrogenase isozyme 1 OS=Homo sapiens OX=9606 GN=HSD11B1 PE=1 SV=3	8.544	7	2	8	2	292	32.4	8.56		2			1	3	1
High	P29350	Tyrosine-protein phosphatase non-receptor type 6 OS=Homo sapiens OX=9606 GN=PTPN6 PE=1 SV=1	8.544	5	3	8	3	595	67.5	7.78																																	1	3		2
High	P61160	Actin-related protein 2 OS=Homo sapiens OX=9606 GN=ACTR2 PE=1 SV=1	8.537	3	1	11	1	394	44.7	6.74																														1				1	1	1
High	Q9NZH8	Interleukin-36 gamma OS=Homo sapiens OX=9606 GN=IL36G PE=1 SV=1	8.534	22	3	3	3	169	18.7	5.14
High	P25786	Proteasome subunit alpha type-1 OS=Homo sapiens OX=9606 GN=PSMA1 PE=1 SV=1	8.482	12	3	12	3	263	29.5	6.61										1
High	Q16352	Alpha-internexin OS=Homo sapiens OX=9606 GN=INA PE=1 SV=2	8.465	6	4	135	2	499	55.4	5.4	1								3						2	2	2	3		2	2	3	2	2	3	2													1
High	Q99729	Heterogeneous nuclear ribonucleoprotein A/B OS=Homo sapiens OX=9606 GN=HNRNPAB PE=1 SV=2	8.464	7	2	3	1	332	36.2	8.21
High	P23381	Tryptophan--tRNA ligase, cytoplasmic OS=Homo sapiens OX=9606 GN=WARS PE=1 SV=2	8.461	8	3	5	3	471	53.1	6.23
High	Q92686	Neurogranin OS=Homo sapiens OX=9606 GN=NRGN PE=1 SV=1	8.418	19	1	22	1	78	7.6	7.87
High	P01008	Antithrombin-III OS=Homo sapiens OX=9606 GN=SERPINC1 PE=1 SV=1	8.403	7	2	4	2	464	52.6	6.71
High	O75594	Peptidoglycan recognition protein 1 OS=Homo sapiens OX=9606 GN=PGLYRP1 PE=1 SV=1	8.376	16	2	5	2	196	21.7	8.59																																				2
High	O75489	NADH dehydrogenase [ubiquinone] iron-sulfur protein 3, mitochondrial OS=Homo sapiens OX=9606 GN=NDUFS3 PE=1 SV=1	8.333	5	1	14	1	264	30.2	7.5														3		1				1
High	O00264	Membrane-associated progesterone receptor component 1 OS=Homo sapiens OX=9606 GN=PGRMC1 PE=1 SV=3	8.317	9	3	55	3	195	21.7	4.7		7	2	3	3	8	4			2				5
High	O75643	U5 small nuclear ribonucleoprotein 200 kDa helicase OS=Homo sapiens OX=9606 GN=SNRNP200 PE=1 SV=2	8.311	1	2	2	2	2136	244.4	6.06
High	P47914	60S ribosomal protein L29 OS=Homo sapiens OX=9606 GN=RPL29 PE=1 SV=2	8.297	14	2	91	2	159	17.7	11.66		6	4	2		3	2			1				2																				1	1	4			1
High	P16949	Stathmin OS=Homo sapiens OX=9606 GN=STMN1 PE=1 SV=3	8.293	20	3	10	3	149	17.3	5.97																														1			1		1	1	1
High	O00592	Podocalyxin OS=Homo sapiens OX=9606 GN=PODXL PE=1 SV=2	8.284	6	3	46	3	558	58.6	5.49														3
High	P55107	Growth/differentiation factor 10 OS=Homo sapiens OX=9606 GN=GDF10 PE=2 SV=1	8.276	8	3	4	3	478	53.1	9.51
High	P27635	60S ribosomal protein L10 OS=Homo sapiens OX=9606 GN=RPL10 PE=1 SV=4	8.191	6	1	11	1	214	24.6	10.08		2	1			1
High	Q9H3R2	Mucin-13 OS=Homo sapiens OX=9606 GN=MUC13 PE=1 SV=3	8.167	7	2	15	2	512	54.6	5.07
High	P45378	Troponin T, fast skeletal muscle OS=Homo sapiens OX=9606 GN=TNNT3 PE=1 SV=3	8.163	9	2	10	1	269	31.8	5.9
High	P17936	Insulin-like growth factor-binding protein 3 OS=Homo sapiens OX=9606 GN=IGFBP3 PE=1 SV=2	8.163	9	2	11	2	291	31.7	8.69
High	P05997	Collagen alpha-2(V) chain OS=Homo sapiens OX=9606 GN=COL5A2 PE=1 SV=3	8.155	2	3	31	2	1499	144.8	6.46
High	O75367	Core histone macro-H2A.1 OS=Homo sapiens OX=9606 GN=H2AFY PE=1 SV=4	8.131	11	3	102	2	372	39.6	9.79		1							2	3		1		2																2		2	1			1	2
High	P61224	Ras-related protein Rap-1b OS=Homo sapiens OX=9606 GN=RAP1B PE=1 SV=1	8.125	18	3	18	3	184	20.8	5.78								2																								1					1
High	P17213	Bactericidal permeability-increasing protein OS=Homo sapiens OX=9606 GN=BPI PE=1 SV=4	8.125	7	3	57	3	487	53.9	9.38																														3	1	4	2	6		5	5
High	P49368	T-complex protein 1 subunit gamma OS=Homo sapiens OX=9606 GN=CCT3 PE=1 SV=4	8.118	4	2	24	2	545	60.5	6.49														1																				2			1		1
High	P04732	Metallothionein-1E OS=Homo sapiens OX=9606 GN=MT1E PE=1 SV=1	8.103	33	2	30	2	61	6	7.96		2	1	1	5	3	4				2	3		2
High	O15061	Synemin OS=Homo sapiens OX=9606 GN=SYNM PE=1 SV=2	8.098	2	4	12	4	1565	172.7	5.16	1															1				1					1
High	Q9UBC9	Small proline-rich protein 3 OS=Homo sapiens OX=9606 GN=SPRR3 PE=1 SV=2	8.094	47	4	5	4	169	18.1	8.57																																							4
High	P62857	40S ribosomal protein S28 OS=Homo sapiens OX=9606 GN=RPS28 PE=1 SV=1	8.092	30	2	22	2	69	7.8	10.7														2																				2		1
High	Q9NZN4	EH domain-containing protein 2 OS=Homo sapiens OX=9606 GN=EHD2 PE=1 SV=2	8.085	5	3	16	2	543	61.1	6.46
High	P55011	Solute carrier family 12 member 2 OS=Homo sapiens OX=9606 GN=SLC12A2 PE=1 SV=1	8.061	2	1	5	1	1212	131.4	6.4
High	P17858	ATP-dependent 6-phosphofructokinase, liver type OS=Homo sapiens OX=9606 GN=PFKL PE=1 SV=6	8.041	4	3	19	3	780	85	7.5	1														1				2	1	1		1	1										1
High	P21399	Cytoplasmic aconitate hydratase OS=Homo sapiens OX=9606 GN=ACO1 PE=1 SV=3	8.039	4	3	7	3	889	98.3	6.68														2
High	Q9H2A2	2-aminomuconic semialdehyde dehydrogenase OS=Homo sapiens OX=9606 GN=ALDH8A1 PE=1 SV=1	8.002	7	2	8	2	487	53.4	7.14									1					1
High	P80294	Metallothionein-1H OS=Homo sapiens OX=9606 GN=MT1H PE=1 SV=1	7.974	33	2	38	2	61	6	8.06		2	4	3	9	6	5				3	3		1
High	P62826	GTP-binding nuclear protein Ran OS=Homo sapiens OX=9606 GN=RAN PE=1 SV=3	7.968	13	3	16	3	216	24.4	7.49																																					1
High	P60900	Proteasome subunit alpha type-6 OS=Homo sapiens OX=9606 GN=PSMA6 PE=1 SV=1	7.95	13	3	6	3	246	27.4	6.76
High	P31639	Sodium/glucose cotransporter 2 OS=Homo sapiens OX=9606 GN=SLC5A2 PE=1 SV=1	7.902	3	1	2	1	672	72.8	7.47														2
High	P00568	Adenylate kinase isoenzyme 1 OS=Homo sapiens OX=9606 GN=AK1 PE=1 SV=3	7.901	17	3	39	3	194	21.6	8.63	2														1			1	2	1	1	1	1	1	1	1										1	1
High	Q9UBG3	Cornulin OS=Homo sapiens OX=9606 GN=CRNN PE=1 SV=1	7.895	8	3	5	3	495	53.5	6.1																																							3
High	Q9BSH5	Haloacid dehalogenase-like hydrolase domain-containing protein 3 OS=Homo sapiens OX=9606 GN=HDHD3 PE=1 SV=1	7.892	9	2	4	2	251	28	6.71							1							3
High	Q07955	Serine/arginine-rich splicing factor 1 OS=Homo sapiens OX=9606 GN=SRSF1 PE=1 SV=2	7.886	12	3	14	3	248	27.7	10.36																																		3
High	P07919	Cytochrome b-c1 complex subunit 6, mitochondrial OS=Homo sapiens OX=9606 GN=UQCRH PE=1 SV=2	7.884	19	3	28	3	91	10.7	4.44	3													1	1	1			8	1			1			2
High	P02689	Myelin P2 protein OS=Homo sapiens OX=9606 GN=PMP2 PE=1 SV=3	7.874	14	2	25	1	132	14.9	9.83																			1	1				1	1							1		1	1	1
High	P31942	Heterogeneous nuclear ribonucleoprotein H3 OS=Homo sapiens OX=9606 GN=HNRNPH3 PE=1 SV=2	7.867	10	2	8	2	346	36.9	6.87										1
High	Q9Y646	Carboxypeptidase Q OS=Homo sapiens OX=9606 GN=CPQ PE=1 SV=1	7.866	4	2	5	2	472	51.9	6.18														1
High	Q14204	Cytoplasmic dynein 1 heavy chain 1 OS=Homo sapiens OX=9606 GN=DYNC1H1 PE=1 SV=5	7.866	1	4	11	4	4646	532.1	6.4										2
High	O60662	Kelch-like protein 41 OS=Homo sapiens OX=9606 GN=KLHL41 PE=1 SV=2	7.86	4	3	3	3	606	68	5.29
High	Q9UIJ7	GTP:AMP phosphotransferase AK3, mitochondrial OS=Homo sapiens OX=9606 GN=AK3 PE=1 SV=4	7.856	13	3	59	3	227	25.6	9.16		5		2	1		4		1									1				1			1
High	O43678	NADH dehydrogenase [ubiquinone] 1 alpha subcomplex subunit 2 OS=Homo sapiens OX=9606 GN=NDUFA2 PE=1 SV=3	7.796	31	3	13	3	99	10.9	9.57		2							1	3					1					2				2		1
High	P25815	Protein S100-P OS=Homo sapiens OX=9606 GN=S100P PE=1 SV=2	7.785	24	2	17	2	95	10.4	4.88																																2				2
High	P09669	Cytochrome c oxidase subunit 6C OS=Homo sapiens OX=9606 GN=COX6C PE=1 SV=2	7.762	21	3	54	3	75	8.8	10.39	1								3	5				8	1	1			7	1				3	1	1
High	Q86TX2	Acyl-coenzyme A thioesterase 1 OS=Homo sapiens OX=9606 GN=ACOT1 PE=1 SV=1	7.723	5	2	31	2	421	46.2	7.34		5	2		3	1	2			1				3				1	2								3
High	P60953	Cell division control protein 42 homolog OS=Homo sapiens OX=9606 GN=CDC42 PE=1 SV=2	7.705	11	2	11	2	191	21.2	6.55																												1						1		2
High	P04920	Anion exchange protein 2 OS=Homo sapiens OX=9606 GN=SLC4A2 PE=1 SV=4	7.696	2	2	2	2	1241	136.9	6.29
High	Q13630	GDP-L-fucose synthase OS=Homo sapiens OX=9606 GN=TSTA3 PE=1 SV=1	7.693	7	2	4	2	321	35.9	6.6
High	P45954	Short/branched chain specific acyl-CoA dehydrogenase, mitochondrial OS=Homo sapiens OX=9606 GN=ACADSB PE=1 SV=1	7.692	6	2	11	2	432	47.5	6.99		4	1		2		1							2
High	A0A087WW87	Immunoglobulin kappa variable 2-40 OS=Homo sapiens OX=9606 GN=IGKV2-40 PE=3 SV=2	7.692	17	2	30	2	121	13.3	4.61																									1
High	P49773	Histidine triad nucleotide-binding protein 1 OS=Homo sapiens OX=9606 GN=HINT1 PE=1 SV=2	7.662	17	2	10	2	126	13.8	6.95		1				3								1																						1
High	P22695	Cytochrome b-c1 complex subunit 2, mitochondrial OS=Homo sapiens OX=9606 GN=UQCRC2 PE=1 SV=3	7.647	9	3	7	3	453	48.4	8.63																			1	1		1
High	Q5JXB2	Putative ubiquitin-conjugating enzyme E2 N-like OS=Homo sapiens OX=9606 GN=UBE2NL PE=1 SV=1	7.631	14	2	5	2	153	17.4	5.92																																		2
High	P20774	Mimecan OS=Homo sapiens OX=9606 GN=OGN PE=1 SV=1	7.62	9	3	47	3	298	33.9	5.63													4
High	Q86XE5	4-hydroxy-2-oxoglutarate aldolase, mitochondrial OS=Homo sapiens OX=9606 GN=HOGA1 PE=1 SV=1	7.613	10	3	17	3	327	35.2	7.96					1					1	1	1		8
High	Q9BTZ2	Dehydrogenase/reductase SDR family member 4 OS=Homo sapiens OX=9606 GN=DHRS4 PE=1 SV=3	7.599	8	2	6	2	278	29.5	8.56											1			4
High	O95864	Acyl-CoA 6-desaturase OS=Homo sapiens OX=9606 GN=FADS2 PE=1 SV=1	7.559	3	1	3	1	444	52.2	8.82																											2
High	P62266	40S ribosomal protein S23 OS=Homo sapiens OX=9606 GN=RPS23 PE=1 SV=3	7.555	13	2	30	2	143	15.8	10.49		2	2	2	1	3	1																											2	1	4	1
High	O95147	Dual specificity protein phosphatase 14 OS=Homo sapiens OX=9606 GN=DUSP14 PE=1 SV=1	7.533	17	3	8	3	198	22.2	9.57																															7
High	O75533	Splicing factor 3B subunit 1 OS=Homo sapiens OX=9606 GN=SF3B1 PE=1 SV=3	7.521	2	2	4	2	1304	145.7	7.09																																		1
High	Q15005	Signal peptidase complex subunit 2 OS=Homo sapiens OX=9606 GN=SPCS2 PE=1 SV=3	7.517	14	2	5	2	226	25	8.47
High	Q9UHI8	A disintegrin and metalloproteinase with thrombospondin motifs 1 OS=Homo sapiens OX=9606 GN=ADAMTS1 PE=1 SV=4	7.505	3	3	8	3	967	105.3	6.83
High	P54819	Adenylate kinase 2, mitochondrial OS=Homo sapiens OX=9606 GN=AK2 PE=1 SV=2	7.5	11	2	51	2	239	26.5	7.81		2	2	5	3	3	4			2	4	3		7																						1
High	Q96C23	Aldose 1-epimerase OS=Homo sapiens OX=9606 GN=GALM PE=1 SV=1	7.43	7	2	6	2	342	37.7	6.65														6
High	P62913	60S ribosomal protein L11 OS=Homo sapiens OX=9606 GN=RPL11 PE=1 SV=2	7.416	13	2	55	2	178	20.2	9.6		2				1																								1				3	2	3	1		1
High	Q86V81	THO complex subunit 4 OS=Homo sapiens OX=9606 GN=ALYREF PE=1 SV=3	7.38	4	1	7	1	257	26.9	11.15																																		1
High	P06703	Protein S100-A6 OS=Homo sapiens OX=9606 GN=S100A6 PE=1 SV=1	7.361	17	2	438	2	90	10.2	5.48								2	2	2				4				1	1								1	2	4	3	3	6	1	8	2	6	4	2
High	Q08170	Serine/arginine-rich splicing factor 4 OS=Homo sapiens OX=9606 GN=SRSF4 PE=1 SV=2	7.36	6	3	12	1	494	56.6	11.52																																	1
High	A0A075B6I4	Immunoglobulin lambda variable 10-54 OS=Homo sapiens OX=9606 GN=IGLV10-54 PE=3 SV=1	7.357	9	1	8	1	117	12.4	8.03
High	P28332	Alcohol dehydrogenase 6 OS=Homo sapiens OX=9606 GN=ADH6 PE=1 SV=3	7.314	5	2	19	2	368	39	7.8		4	1			8	6
High	P07942	Laminin subunit beta-1 OS=Homo sapiens OX=9606 GN=LAMB1 PE=1 SV=2	7.313	3	3	7	3	1786	197.9	4.94
High	Q7Z5L7	Podocan OS=Homo sapiens OX=9606 GN=PODN PE=1 SV=2	7.287	5	3	10	3	613	68.9	6.99
High	P67809	Y-box-binding protein 1 OS=Homo sapiens OX=9606 GN=YBX1 PE=1 SV=3	7.284	15	3	5	3	324	35.9	9.88
High	P46781	40S ribosomal protein S9 OS=Homo sapiens OX=9606 GN=RPS9 PE=1 SV=3	7.282	12	3	26	3	194	22.6	10.65																																		1		1
High	P22894	Neutrophil collagenase OS=Homo sapiens OX=9606 GN=MMP8 PE=1 SV=1	7.279	3	1	24	1	467	53.4	6.87																																				1
High	Q53GG5	PDZ and LIM domain protein 3 OS=Homo sapiens OX=9606 GN=PDLIM3 PE=1 SV=1	7.26	13	3	13	3	364	39.2	6.89																							1			1
High	P52566	Rho GDP-dissociation inhibitor 2 OS=Homo sapiens OX=9606 GN=ARHGDIB PE=1 SV=3	7.254	10	2	127	2	201	23	5.21		1																										3	2	6		5	4	9	3	6	5	4
High	Q96QA5	Gasdermin-A OS=Homo sapiens OX=9606 GN=GSDMA PE=1 SV=4	7.237	7	2	4	2	445	49.3	5.29
High	Q02985	Complement factor H-related protein 3 OS=Homo sapiens OX=9606 GN=CFHR3 PE=1 SV=2	7.228	6	2	17	1	330	37.3	7.55
High	Q15124	Phosphoglucomutase-like protein 5 OS=Homo sapiens OX=9606 GN=PGM5 PE=1 SV=2	7.219	5	3	9	3	567	62.2	7.21
High	Q13113	PDZK1-interacting protein 1 OS=Homo sapiens OX=9606 GN=PDZK1IP1 PE=1 SV=1	7.217	17	2	3	2	114	12.2	4.83														2
High	P46783	40S ribosomal protein S10 OS=Homo sapiens OX=9606 GN=RPS10 PE=1 SV=1	7.211	21	3	16	3	165	18.9	10.15																																		4		3
High	O14818	Proteasome subunit alpha type-7 OS=Homo sapiens OX=9606 GN=PSMA7 PE=1 SV=1	7.202	9	2	2	2	248	27.9	8.46
High	P35221	Catenin alpha-1 OS=Homo sapiens OX=9606 GN=CTNNA1 PE=1 SV=1	7.175	2	2	6	2	906	100	6.29
High	Q02543	60S ribosomal protein L18a OS=Homo sapiens OX=9606 GN=RPL18A PE=1 SV=2	7.155	12	2	5	2	176	20.7	10.71		2
High	Q8WUM4	Programmed cell death 6-interacting protein OS=Homo sapiens OX=9606 GN=PDCD6IP PE=1 SV=1	7.098	3	3	22	3	868	96	6.52						1
High	P34913	Bifunctional epoxide hydrolase 2 OS=Homo sapiens OX=9606 GN=EPHX2 PE=1 SV=2	7.096	5	3	12	3	555	62.6	6.28		4	1			2			1
High	P62249	40S ribosomal protein S16 OS=Homo sapiens OX=9606 GN=RPS16 PE=1 SV=2	7.086	23	3	3	3	146	16.4	10.21
High	Q9UHD8	Septin-9 OS=Homo sapiens OX=9606 GN=SEPTIN9 PE=1 SV=2	6.985	4	2	2	2	586	65.4	8.97
High	Q9NP85	Podocin OS=Homo sapiens OX=9606 GN=NPHS2 PE=1 SV=1	6.964	3	1	2	1	383	42.2	8.75
High	Q13621	Solute carrier family 12 member 1 OS=Homo sapiens OX=9606 GN=SLC12A1 PE=1 SV=2	6.934	2	2	6	2	1099	121.4	7.39										2
High	Q01740	Dimethylaniline monooxygenase [N-oxide-forming] 1 OS=Homo sapiens OX=9606 GN=FMO1 PE=1 SV=3	6.912	4	2	27	2	532	60.3	7.2														5
High	Q86XK7	V-set and immunoglobulin domain-containing protein 1 OS=Homo sapiens OX=9606 GN=VSIG1 PE=1 SV=1	6.899	5	2	5	2	387	41.8	4.65
High	Q9NY15	Stabilin-1 OS=Homo sapiens OX=9606 GN=STAB1 PE=1 SV=3	6.892	1	2	5	2	2570	275.3	6.49
High	P48444	Coatomer subunit delta OS=Homo sapiens OX=9606 GN=ARCN1 PE=1 SV=1	6.864	3	1	57	1	511	57.2	6.21
High	P99999	Cytochrome c OS=Homo sapiens OX=9606 GN=CYCS PE=1 SV=2	6.86	18	2	26	2	105	11.7	9.57	1								1	2	1				1	1				1			1	1	1
High	P35754	Glutaredoxin-1 OS=Homo sapiens OX=9606 GN=GLRX PE=1 SV=2	6.826	24	3	7	3	106	11.8	8.09														2
High	P13010	X-ray repair cross-complementing protein 5 OS=Homo sapiens OX=9606 GN=XRCC5 PE=1 SV=3	6.826	5	3	23	3	732	82.7	5.81						1				2																										1
High	P33316	Deoxyuridine 5'-triphosphate nucleotidohydrolase, mitochondrial OS=Homo sapiens OX=9606 GN=DUT PE=1 SV=4	6.821	9	2	14	2	252	26.5	9.36																																				1
High	P00748	Coagulation factor XII OS=Homo sapiens OX=9606 GN=F12 PE=1 SV=3	6.816	3	1	1	1	615	67.7	7.74
High	Q96DR8	Mucin-like protein 1 OS=Homo sapiens OX=9606 GN=MUCL1 PE=1 SV=1	6.811	10	1	60	1	90	9	4.64													2			1			3																	12
High	P48788	Troponin I, fast skeletal muscle OS=Homo sapiens OX=9606 GN=TNNI2 PE=1 SV=2	6.799	15	2	3	2	182	21.3	8.73
High	P38606	V-type proton ATPase catalytic subunit A OS=Homo sapiens OX=9606 GN=ATP6V1A PE=1 SV=2	6.797	5	3	19	3	617	68.3	5.52											2	3		7
High	P27695	DNA-(apurinic or apyrimidinic site) lyase OS=Homo sapiens OX=9606 GN=APEX1 PE=1 SV=2	6.786	6	2	17	2	318	35.5	8.12																													1				1			2	1
High	P78371	T-complex protein 1 subunit beta OS=Homo sapiens OX=9606 GN=CCT2 PE=1 SV=4	6.757	5	3	5	3	535	57.5	6.46						1																														1
High	Q96DC8	Enoyl-CoA hydratase domain-containing protein 3, mitochondrial OS=Homo sapiens OX=9606 GN=ECHDC3 PE=1 SV=2	6.754	6	2	9	2	303	32.6	8.65		1				1								4
High	Q9UHB6	LIM domain and actin-binding protein 1 OS=Homo sapiens OX=9606 GN=LIMA1 PE=1 SV=1	6.743	5	3	4	3	759	85.2	6.84
High	P47755	F-actin-capping protein subunit alpha-2 OS=Homo sapiens OX=9606 GN=CAPZA2 PE=1 SV=3	6.74	6	2	19	2	286	32.9	5.85														2																		1
High	P55001	Microfibrillar-associated protein 2 OS=Homo sapiens OX=9606 GN=MFAP2 PE=2 SV=1	6.731	5	1	30	1	183	20.8	4.97																																4
High	A0A0A0MRZ8	Immunoglobulin kappa variable 3D-11 OS=Homo sapiens OX=9606 GN=IGKV3D-11 PE=3 SV=6	6.724	8	1	51	1	115	12.6	5.29																															5
High	Q9UN36	Protein NDRG2 OS=Homo sapiens OX=9606 GN=NDRG2 PE=1 SV=2	6.718	6	2	7	2	371	40.8	5.21		3		1	1	1	1
High	P49821	NADH dehydrogenase [ubiquinone] flavoprotein 1, mitochondrial OS=Homo sapiens OX=9606 GN=NDUFV1 PE=1 SV=4	6.718	4	2	4	2	464	50.8	8.21										1
High	O60716	Catenin delta-1 OS=Homo sapiens OX=9606 GN=CTNND1 PE=1 SV=1	6.704	2	2	27	2	968	108.1	6.23
High	P50995	Annexin A11 OS=Homo sapiens OX=9606 GN=ANXA11 PE=1 SV=1	6.646	8	3	9	3	505	54.4	7.65																				1				2		1				1				1
High	P07738	Bisphosphoglycerate mutase OS=Homo sapiens OX=9606 GN=BPGM PE=1 SV=2	6.6	7	1	3	1	259	30	6.54
High	Q15366	Poly(rC)-binding protein 2 OS=Homo sapiens OX=9606 GN=PCBP2 PE=1 SV=1	6.594	10	3	8	2	365	38.6	6.79																																				1
High	Q16186	Proteasomal ubiquitin receptor ADRM1 OS=Homo sapiens OX=9606 GN=ADRM1 PE=1 SV=2	6.522	4	1	4	1	407	42.1	5.07
High	Q9UJ68	Mitochondrial peptide methionine sulfoxide reductase OS=Homo sapiens OX=9606 GN=MSRA PE=1 SV=1	6.512	10	2	5	2	235	26.1	8.09														5
High	O75795	UDP-glucuronosyltransferase 2B17 OS=Homo sapiens OX=9606 GN=UGT2B17 PE=1 SV=1	6.48	4	2	6	2	530	61.1	8.54				2		2	1
High	P49748	Very long-chain specific acyl-CoA dehydrogenase, mitochondrial OS=Homo sapiens OX=9606 GN=ACADVL PE=1 SV=1	6.478	5	3	30	3	655	70.3	8.75	1	3	3		2									2			1			1	1
High	P62873	Guanine nucleotide-binding protein G(I)/G(S)/G(T) subunit beta-1 OS=Homo sapiens OX=9606 GN=GNB1 PE=1 SV=3	6.472	6	2	12	1	340	37.4	6						1	1			1				1
High	P11171	Protein 4.1 OS=Homo sapiens OX=9606 GN=EPB41 PE=1 SV=4	6.469	2	1	2	1	864	97	5.58
High	P28676	Grancalcin OS=Homo sapiens OX=9606 GN=GCA PE=1 SV=2	6.463	12	3	6	3	217	24	5.21																																1		1		1
High	P21796	Voltage-dependent anion-selective channel protein 1 OS=Homo sapiens OX=9606 GN=VDAC1 PE=1 SV=2	6.461	8	2	14	2	283	30.8	8.54										2	2	1		1					1
High	Q96FQ6	Protein S100-A16 OS=Homo sapiens OX=9606 GN=S100A16 PE=1 SV=1	6.447	16	2	2	2	103	11.8	6.79
High	Q9NP98	Myozenin-1 OS=Homo sapiens OX=9606 GN=MYOZ1 PE=1 SV=1	6.443	14	2	3	2	299	31.7	8.88
High	P30050	60S ribosomal protein L12 OS=Homo sapiens OX=9606 GN=RPL12 PE=1 SV=1	6.435	15	2	62	2	165	17.8	9.42		3	2	2	2	4	1
High	Q53RT3	Retroviral-like aspartic protease 1 OS=Homo sapiens OX=9606 GN=ASPRV1 PE=1 SV=1	6.426	13	2	3	2	343	37	5.44
High	P13224	Platelet glycoprotein Ib beta chain OS=Homo sapiens OX=9606 GN=GP1BB PE=1 SV=1	6.417	11	2	8	2	206	21.7	9.31
High	O95968	Secretoglobin family 1D member 1 OS=Homo sapiens OX=9606 GN=SCGB1D1 PE=1 SV=1	6.403	12	2	2	2	90	9.9	9.25
High	P62491	Ras-related protein Rab-11A OS=Homo sapiens OX=9606 GN=RAB11A PE=1 SV=3	6.398	14	3	10	3	216	24.4	6.57														1																				1
High	Q06210	Glutamine--fructose-6-phosphate aminotransferase [isomerizing] 1 OS=Homo sapiens OX=9606 GN=GFPT1 PE=1 SV=3	6.392	3	2	4	2	699	78.8	7.11
High	Q9UM07	Protein-arginine deiminase type-4 OS=Homo sapiens OX=9606 GN=PADI4 PE=1 SV=2	6.347	3	2	30	2	663	74	6.58																																	1
High	Q9BVC6	Transmembrane protein 109 OS=Homo sapiens OX=9606 GN=TMEM109 PE=1 SV=1	6.333	5	1	36	1	243	26.2	10.48		1							1	1																								2
High	P43121	Cell surface glycoprotein MUC18 OS=Homo sapiens OX=9606 GN=MCAM PE=1 SV=2	6.333	6	3	4	3	646	71.6	5.76
High	P07476	Involucrin OS=Homo sapiens OX=9606 GN=IVL PE=1 SV=2	6.324	4	2	3	2	585	68.4	4.61
High	P29373	Cellular retinoic acid-binding protein 2 OS=Homo sapiens OX=9606 GN=CRABP2 PE=1 SV=2	6.319	18	2	2	2	138	15.7	5.4
High	Q96IU4	Protein ABHD14B OS=Homo sapiens OX=9606 GN=ABHD14B PE=1 SV=1	6.318	6	1	6	1	210	22.3	6.4					1	1	1
High	P15502	Elastin OS=Homo sapiens OX=9606 GN=ELN PE=1 SV=4	6.304	5	2	2	2	786	68.4	10.4
High	Q92947	Glutaryl-CoA dehydrogenase, mitochondrial OS=Homo sapiens OX=9606 GN=GCDH PE=1 SV=1	6.294	4	2	3	2	438	48.1	8.06		1					2
High	Q9UI42	Carboxypeptidase A4 OS=Homo sapiens OX=9606 GN=CPA4 PE=1 SV=2	6.293	8	3	6	3	421	47.3	6.7
High	Q9BXN1	Asporin OS=Homo sapiens OX=9606 GN=ASPN PE=1 SV=2	6.291	8	2	2	2	380	43.4	7.08														1
High	Q9H0E2	Toll-interacting protein OS=Homo sapiens OX=9606 GN=TOLLIP PE=1 SV=1	6.28	11	3	5	3	274	30.3	5.97
High	P62851	40S ribosomal protein S25 OS=Homo sapiens OX=9606 GN=RPS25 PE=1 SV=1	6.279	15	2	69	2	125	13.7	10.11		1																										2	2	3		2	2	5	1	5	4	1	1
High	Q9UHL4	Dipeptidyl peptidase 2 OS=Homo sapiens OX=9606 GN=DPP7 PE=1 SV=3	6.262	5	2	2	2	492	54.3	6.32																																				1
High	Q8WWA0	Intelectin-1 OS=Homo sapiens OX=9606 GN=ITLN1 PE=1 SV=1	6.231	7	2	6	2	313	34.9	6.01
High	P15088	Mast cell carboxypeptidase A OS=Homo sapiens OX=9606 GN=CPA3 PE=1 SV=2	6.227	8	3	6	3	417	48.6	9
High	Q6NVV1	Putative 60S ribosomal protein L13a protein RPL13AP3 OS=Homo sapiens OX=9606 GN=RPL13AP3 PE=5 SV=1	6.181	19	2	41	2	102	12.1	10.76				1		2				1																				1		1		3		3	2	1
High	O95715	C-X-C motif chemokine 14 OS=Homo sapiens OX=9606 GN=CXCL14 PE=1 SV=2	6.159	20	3	10	3	111	13.1	10.08
High	P21266	Glutathione S-transferase Mu 3 OS=Homo sapiens OX=9606 GN=GSTM3 PE=1 SV=3	6.155	12	3	9	3	225	26.5	5.54									3	4
High	Q13753	Laminin subunit gamma-2 OS=Homo sapiens OX=9606 GN=LAMC2 PE=1 SV=2	6.155	3	3	7	3	1193	130.9	6.19
High	Q9BYR9	Keratin-associated protein 2-4 OS=Homo sapiens OX=9606 GN=KRTAP2-4 PE=1 SV=1	6.147	8	1	15	1	128	13.5	7.87																															9
High	P08571	Monocyte differentiation antigen CD14 OS=Homo sapiens OX=9606 GN=CD14 PE=1 SV=2	6.142	5	1	1	1	375	40.1	6.23
High	P09871	Complement C1s subcomponent OS=Homo sapiens OX=9606 GN=C1S PE=1 SV=1	6.141	3	2	3	2	688	76.6	4.96
High	P01763	Immunoglobulin heavy variable 3-48 OS=Homo sapiens OX=9606 GN=IGHV3-48 PE=1 SV=2	6.131	19	2	6	1	117	12.8	5.36
High	Q3SY69	Mitochondrial 10-formyltetrahydrofolate dehydrogenase OS=Homo sapiens OX=9606 GN=ALDH1L2 PE=1 SV=2	6.108	2	2	14	1	923	101.7	6.52		4				4	4							2
High	Q9Y2Q3	Glutathione S-transferase kappa 1 OS=Homo sapiens OX=9606 GN=GSTK1 PE=1 SV=3	6.102	7	1	28	1	226	25.5	8.41														3
High	P30046	D-dopachrome decarboxylase OS=Homo sapiens OX=9606 GN=DDT PE=1 SV=3	6.095	19	2	11	2	118	12.7	7.3		3	1	1	2	2	2
High	Q13283	Ras GTPase-activating protein-binding protein 1 OS=Homo sapiens OX=9606 GN=G3BP1 PE=1 SV=1	6.077	5	2	4	2	466	52.1	5.52
High	P04181	Ornithine aminotransferase, mitochondrial OS=Homo sapiens OX=9606 GN=OAT PE=1 SV=1	6.074	3	1	3	1	439	48.5	7.03
High	Q5VVQ6	Ubiquitin thioesterase OTU1 OS=Homo sapiens OX=9606 GN=YOD1 PE=1 SV=1	6.044	7	2	2	2	348	38.3	6.11
High	Q96RQ3	Methylcrotonoyl-CoA carboxylase subunit alpha, mitochondrial OS=Homo sapiens OX=9606 GN=MCCC1 PE=1 SV=3	6.042	2	1	3	1	725	80.4	7.78														2						1
High	P43243	Matrin-3 OS=Homo sapiens OX=9606 GN=MATR3 PE=1 SV=2	6.028	4	3	6	3	847	94.6	6.25										1																								2
High	Q99832	T-complex protein 1 subunit eta OS=Homo sapiens OX=9606 GN=CCT7 PE=1 SV=2	6.021	4	2	7	2	543	59.3	7.65
High	Q9Y3Y2	Chromatin target of PRMT1 protein OS=Homo sapiens OX=9606 GN=CHTOP PE=1 SV=2	6.012	5	1	2	1	248	26.4	12.23
High	Q6IB77	Glycine N-acyltransferase OS=Homo sapiens OX=9606 GN=GLYAT PE=1 SV=3	5.99	9	3	5	3	296	33.9	8.16			1		1									2
High	O75462	Cytokine receptor-like factor 1 OS=Homo sapiens OX=9606 GN=CRLF1 PE=1 SV=1	5.99	6	2	7	2	422	46.3	9.11
High	Q9ULC5	Long-chain-fatty-acid--CoA ligase 5 OS=Homo sapiens OX=9606 GN=ACSL5 PE=1 SV=1	5.987	4	3	23	2	683	75.9	6.92		2				2	1
High	P23588	Eukaryotic translation initiation factor 4B OS=Homo sapiens OX=9606 GN=EIF4B PE=1 SV=2	5.946	5	2	3	2	611	69.1	5.73																																				1
High	P49207	60S ribosomal protein L34 OS=Homo sapiens OX=9606 GN=RPL34 PE=1 SV=3	5.944	21	3	11	3	117	13.3	11.47		1																												1		1					1	1
High	Q9UBR2	Cathepsin Z OS=Homo sapiens OX=9606 GN=CTSZ PE=1 SV=1	5.933	7	2	25	2	303	33.8	7.11		2	1		2	1	2							2																		1		1
High	Q9Y365	START domain-containing protein 10 OS=Homo sapiens OX=9606 GN=STARD10 PE=1 SV=2	5.926	10	2	4	2	291	33	7.12
High	P62854	40S ribosomal protein S26 OS=Homo sapiens OX=9606 GN=RPS26 PE=1 SV=3	5.917	21	2	37	2	115	13	11		1	1	2		1																							1	2			1	2		2	3		1
High	Q76M96	Coiled-coil domain-containing protein 80 OS=Homo sapiens OX=9606 GN=CCDC80 PE=1 SV=1	5.906	3	3	7	3	950	108.1	9.72
High	P09110	3-ketoacyl-CoA thiolase, peroxisomal OS=Homo sapiens OX=9606 GN=ACAA1 PE=1 SV=2	5.887	7	2	12	2	424	44.3	8.44			2	1	3	2	2
High	Q96CM8	Medium-chain acyl-CoA ligase ACSF2, mitochondrial OS=Homo sapiens OX=9606 GN=ACSF2 PE=1 SV=2	5.884	5	3	3	3	615	68.1	7.55														1
High	P04839	Cytochrome b-245 heavy chain OS=Homo sapiens OX=9606 GN=CYBB PE=1 SV=2	5.869	4	2	5	2	570	65.3	8.63																																				2
High	Q9UGL9	Cysteine-rich C-terminal protein 1 OS=Homo sapiens OX=9606 GN=CRCT1 PE=1 SV=1	5.826	29	1	1	1	99	9.7	8.66
High	Q06323	Proteasome activator complex subunit 1 OS=Homo sapiens OX=9606 GN=PSME1 PE=1 SV=1	5.824	10	3	15	3	249	28.7	6.02						4	2																											1
High	P49593	Protein phosphatase 1F OS=Homo sapiens OX=9606 GN=PPM1F PE=1 SV=3	5.811	7	2	2	2	454	49.8	5.1
High	Q96HF1	Secreted frizzled-related protein 2 OS=Homo sapiens OX=9606 GN=SFRP2 PE=1 SV=2	5.774	4	1	17	1	295	33.5	7.42
High	Q9BS26	Endoplasmic reticulum resident protein 44 OS=Homo sapiens OX=9606 GN=ERP44 PE=1 SV=1	5.767	4	2	10	2	406	46.9	5.26		1			1	2
High	P03952	Plasma kallikrein OS=Homo sapiens OX=9606 GN=KLKB1 PE=1 SV=1	5.752	3	2	13	2	638	71.3	8.22
High	P07203	Glutathione peroxidase 1 OS=Homo sapiens OX=9606 GN=GPX1 PE=1 SV=4	5.747	9	2	7	2	203	22.1	6.55						1
High	O15533	Tapasin OS=Homo sapiens OX=9606 GN=TAPBP PE=1 SV=1	5.742	4	2	2	2	448	47.6	7.15
High	Q9Y2J2	Band 4.1-like protein 3 OS=Homo sapiens OX=9606 GN=EPB41L3 PE=1 SV=2	5.734	1	1	2	1	1087	120.6	5.19														1
High	Q16775	Hydroxyacylglutathione hydrolase, mitochondrial OS=Homo sapiens OX=9606 GN=HAGH PE=1 SV=2	5.713	6	2	17	2	308	33.8	8.12		4	1		1	3	1							2
High	Q14152	Eukaryotic translation initiation factor 3 subunit A OS=Homo sapiens OX=9606 GN=EIF3A PE=1 SV=1	5.707	1	2	5	2	1382	166.5	6.79
High	Q16820	Meprin A subunit beta OS=Homo sapiens OX=9606 GN=MEP1B PE=1 SV=3	5.702	2	1	3	1	701	79.5	5.74
High	P46782	40S ribosomal protein S5 OS=Homo sapiens OX=9606 GN=RPS5 PE=1 SV=4	5.662	8	2	30	2	204	22.9	9.72		2					1																					1		1		1		3	1	3
High	P12830	Cadherin-1 OS=Homo sapiens OX=9606 GN=CDH1 PE=1 SV=3	5.625	2	2	17	2	882	97.4	4.73
High	P18827	Syndecan-1 OS=Homo sapiens OX=9606 GN=SDC1 PE=1 SV=3	5.624	5	1	2	1	310	32.4	4.63
High	Q9H9B4	Sideroflexin-1 OS=Homo sapiens OX=9606 GN=SFXN1 PE=1 SV=4	5.615	4	1	5	1	322	35.6	9.07														3
High	P10915	Hyaluronan and proteoglycan link protein 1 OS=Homo sapiens OX=9606 GN=HAPLN1 PE=2 SV=2	5.606	6	2	6	2	354	40.1	7.42
High	Q93099	Homogentisate 1,2-dioxygenase OS=Homo sapiens OX=9606 GN=HGD PE=1 SV=2	5.574	4	2	2	2	445	49.9	6.96		1				1
High	P08574	Cytochrome c1, heme protein, mitochondrial OS=Homo sapiens OX=9606 GN=CYC1 PE=1 SV=3	5.552	9	2	3	2	325	35.4	9																1
High	Q9Y3Z3	Deoxynucleoside triphosphate triphosphohydrolase SAMHD1 OS=Homo sapiens OX=9606 GN=SAMHD1 PE=1 SV=2	5.551	3	2	8	2	626	72.2	7.14																																		2
High	Q9H1E3	Nuclear ubiquitous casein and cyclin-dependent kinase substrate 1 OS=Homo sapiens OX=9606 GN=NUCKS1 PE=1 SV=1	5.514	5	2	19	2	243	27.3	5.08		4			1	1																												1		1
High	Q7Z5P4	17-beta-hydroxysteroid dehydrogenase 13 OS=Homo sapiens OX=9606 GN=HSD17B13 PE=1 SV=1	5.507	7	2	5	2	300	33.6	8.98		5
High	Q96AE4	Far upstream element-binding protein 1 OS=Homo sapiens OX=9606 GN=FUBP1 PE=1 SV=3	5.507	4	2	4	2	644	67.5	7.61																																		1
High	O14672	Disintegrin and metalloproteinase domain-containing protein 10 OS=Homo sapiens OX=9606 GN=ADAM10 PE=1 SV=1	5.507	2	1	2	1	748	84.1	7.77
High	P08217	Chymotrypsin-like elastase family member 2A OS=Homo sapiens OX=9606 GN=CELA2A PE=1 SV=1	5.492	6	1	9	1	269	28.9	8.46
High	Q6EEV6	Small ubiquitin-related modifier 4 OS=Homo sapiens OX=9606 GN=SUMO4 PE=1 SV=2	5.488	13	1	38	1	95	10.7	7.18
High	P49746	Thrombospondin-3 OS=Homo sapiens OX=9606 GN=THBS3 PE=1 SV=1	5.488	2	2	10	1	956	104.1	4.65
High	Q9BR76	Coronin-1B OS=Homo sapiens OX=9606 GN=CORO1B PE=1 SV=1	5.465	4	2	11	2	489	54.2	5.88														1
High	O75131	Copine-3 OS=Homo sapiens OX=9606 GN=CPNE3 PE=1 SV=1	5.456	3	2	9	1	537	60.1	5.85														1														1		1		1
High	P07306	Asialoglycoprotein receptor 1 OS=Homo sapiens OX=9606 GN=ASGR1 PE=1 SV=2	5.448	8	2	4	2	291	33.2	5.5		1	1		1
High	P62888	60S ribosomal protein L30 OS=Homo sapiens OX=9606 GN=RPL30 PE=1 SV=2	5.427	29	3	7	3	115	12.8	9.63																																				1	1
High	Q00325	Phosphate carrier protein, mitochondrial OS=Homo sapiens OX=9606 GN=SLC25A3 PE=1 SV=2	5.409	3	1	55	1	362	40.1	9.38	1		1		1	1			1	3	1	2		5	1	1			4	1		1	1	1	1	1								2
High	Q9HCB6	Spondin-1 OS=Homo sapiens OX=9606 GN=SPON1 PE=1 SV=2	5.403	3	2	5	2	807	90.9	6.11
High	Q9BVM4	Gamma-glutamylaminecyclotransferase OS=Homo sapiens OX=9606 GN=GGACT PE=1 SV=2	5.399	8	1	4	1	153	17.3	6.87														3
High	P18859	ATP synthase-coupling factor 6, mitochondrial OS=Homo sapiens OX=9606 GN=ATP5PF PE=1 SV=1	5.364	19	2	3	2	108	12.6	9.52																			3
High	Q13510	Acid ceramidase OS=Homo sapiens OX=9606 GN=ASAH1 PE=1 SV=5	5.358	5	2	8	2	395	44.6	7.62
High	P63167	Dynein light chain 1, cytoplasmic OS=Homo sapiens OX=9606 GN=DYNLL1 PE=1 SV=1	5.345	25	1	1	1	89	10.4	7.4
High	Q01581	Hydroxymethylglutaryl-CoA synthase, cytoplasmic OS=Homo sapiens OX=9606 GN=HMGCS1 PE=1 SV=2	5.342	6	2	15	1	520	57.3	5.41		2		1	2	3																					2
High	P00390	Glutathione reductase, mitochondrial OS=Homo sapiens OX=9606 GN=GSR PE=1 SV=2	5.327	2	1	9	1	522	56.2	8.5														1
High	Q92626	Peroxidasin homolog OS=Homo sapiens OX=9606 GN=PXDN PE=1 SV=2	5.301	2	3	6	3	1479	165.2	7.17
High	A0A075B6K4	Immunoglobulin lambda variable 3-10 OS=Homo sapiens OX=9606 GN=IGLV3-10 PE=3 SV=2	5.277	16	2	5	2	115	12.4	4.83
High	P98171	Rho GTPase-activating protein 4 OS=Homo sapiens OX=9606 GN=ARHGAP4 PE=1 SV=2	5.261	2	2	7	2	946	105	6.34
High	Q6YN16	Hydroxysteroid dehydrogenase-like protein 2 OS=Homo sapiens OX=9606 GN=HSDL2 PE=1 SV=1	5.259	4	2	37	2	418	45.4	7.99	1		1	2	2	3	2							3	1	1		1	2			1	1			1
High	Q9ULV4	Coronin-1C OS=Homo sapiens OX=9606 GN=CORO1C PE=1 SV=1	5.24	4	2	6	2	474	53.2	7.08
High	P61758	Prefoldin subunit 3 OS=Homo sapiens OX=9606 GN=VBP1 PE=1 SV=4	5.238	6	1	2	1	197	22.6	7.11
High	P26006	Integrin alpha-3 OS=Homo sapiens OX=9606 GN=ITGA3 PE=1 SV=5	5.23	2	2	6	2	1051	116.5	6.77
High	Q15493	Regucalcin OS=Homo sapiens OX=9606 GN=RGN PE=1 SV=1	5.228	4	1	1	1	299	33.2	6.25		1
High	P19801	Amiloride-sensitive amine oxidase [copper-containing] OS=Homo sapiens OX=9606 GN=AOC1 PE=1 SV=4	5.225	2	1	3	1	751	85.3	7.09														2
High	P19957	Elafin OS=Homo sapiens OX=9606 GN=PI3 PE=1 SV=3	5.205	15	1	1	1	117	12.3	8.82
High	Q8NBX0	Saccharopine dehydrogenase-like oxidoreductase OS=Homo sapiens OX=9606 GN=SCCPDH PE=1 SV=1	5.175	5	2	5	2	429	47.1	9.14				1
High	P52597	Heterogeneous nuclear ribonucleoprotein F OS=Homo sapiens OX=9606 GN=HNRNPF PE=1 SV=3	5.153	7	2	11	1	415	45.6	5.58																														2				4		1
High	P04632	Calpain small subunit 1 OS=Homo sapiens OX=9606 GN=CAPNS1 PE=1 SV=1	5.145	6	1	2	1	268	28.3	5.2
High	O95865	N(G),N(G)-dimethylarginine dimethylaminohydrolase 2 OS=Homo sapiens OX=9606 GN=DDAH2 PE=1 SV=1	5.143	8	2	11	1	285	29.6	6.01		1								1				4
High	P29992	Guanine nucleotide-binding protein subunit alpha-11 OS=Homo sapiens OX=9606 GN=GNA11 PE=1 SV=2	5.119	4	1	2	1	359	42.1	5.69
High	O60234	Glia maturation factor gamma OS=Homo sapiens OX=9606 GN=GMFG PE=1 SV=1	5.101	13	2	5	1	142	16.8	5.26
High	Q9HC38	Glyoxalase domain-containing protein 4 OS=Homo sapiens OX=9606 GN=GLOD4 PE=1 SV=1	5.061	4	1	4	1	313	34.8	5.6														1
High	P00751	Complement factor B OS=Homo sapiens OX=9606 GN=CFB PE=1 SV=2	5.06	4	3	8	3	764	85.5	7.06
High	Q15717	ELAV-like protein 1 OS=Homo sapiens OX=9606 GN=ELAVL1 PE=1 SV=2	5.055	7	2	2	2	326	36.1	9.17																																		1
High	Q9NP81	Serine--tRNA ligase, mitochondrial OS=Homo sapiens OX=9606 GN=SARS2 PE=1 SV=1	5.051	1	1	67	1	518	58.2	8.13																				1				1
High	P25398	40S ribosomal protein S12 OS=Homo sapiens OX=9606 GN=RPS12 PE=1 SV=3	5.041	16	2	5	2	132	14.5	7.21
High	Q16629	Serine/arginine-rich splicing factor 7 OS=Homo sapiens OX=9606 GN=SRSF7 PE=1 SV=1	5.04	9	2	5	2	238	27.4	11.82										1
High	Q16363	Laminin subunit alpha-4 OS=Homo sapiens OX=9606 GN=LAMA4 PE=1 SV=4	5.014	1	1	1	1	1823	202.4	6.28
High	O95867	Lymphocyte antigen 6 complex locus protein G6c OS=Homo sapiens OX=9606 GN=LY6G6C PE=1 SV=1	5.003	6	1	7	1	125	13.8	8.15
High	P55809	Succinyl-CoA:3-ketoacid coenzyme A transferase 1, mitochondrial OS=Homo sapiens OX=9606 GN=OXCT1 PE=1 SV=1	4.997	4	2	3	2	520	56.1	7.46										1								1
High	O00479	High mobility group nucleosome-binding domain-containing protein 4 OS=Homo sapiens OX=9606 GN=HMGN4 PE=1 SV=3	4.977	17	1	4	1	90	9.5	10.48																																				2
High	Q6UX53	Methyltransferase-like protein 7B OS=Homo sapiens OX=9606 GN=METTL7B PE=1 SV=2	4.974	9	2	2	2	244	27.8	8.38
High	Q9NR45	Sialic acid synthase OS=Homo sapiens OX=9606 GN=NANS PE=1 SV=2	4.955	5	1	3	1	359	40.3	6.74
High	P01903	HLA class II histocompatibility antigen, DR alpha chain OS=Homo sapiens OX=9606 GN=HLA-DRA PE=1 SV=1	4.953	7	1	27	1	254	28.6	5																																		2
High	P60983	Glia maturation factor beta OS=Homo sapiens OX=9606 GN=GMFB PE=1 SV=2	4.951	13	2	9	1	142	16.7	5.29
High	P11177	Pyruvate dehydrogenase E1 component subunit beta, mitochondrial OS=Homo sapiens OX=9606 GN=PDHB PE=1 SV=3	4.925	5	2	17	2	359	39.2	6.65	1													2	1				2	1					1	1
High	O60749	Sorting nexin-2 OS=Homo sapiens OX=9606 GN=SNX2 PE=1 SV=2	4.924	3	1	2	1	519	58.4	5.12										1				1
High	O14756	17-beta-hydroxysteroid dehydrogenase type 6 OS=Homo sapiens OX=9606 GN=HSD17B6 PE=1 SV=1	4.922	7	2	21	2	317	35.9	8.73		3	5	4	2	4	3
High	P48643	T-complex protein 1 subunit epsilon OS=Homo sapiens OX=9606 GN=CCT5 PE=1 SV=1	4.92	3	1	1	1	541	59.6	5.66
High	Q5JTV8	Torsin-1A-interacting protein 1 OS=Homo sapiens OX=9606 GN=TOR1AIP1 PE=1 SV=2	4.912	4	2	2	2	583	66.2	8.18																																		1
High	Q9BV40	Vesicle-associated membrane protein 8 OS=Homo sapiens OX=9606 GN=VAMP8 PE=1 SV=1	4.908	19	2	18	2	100	11.4	7.34								2
High	P53990	IST1 homolog OS=Homo sapiens OX=9606 GN=IST1 PE=1 SV=1	4.905	8	3	5	3	364	39.7	5.35
High	O14639	Actin-binding LIM protein 1 OS=Homo sapiens OX=9606 GN=ABLIM1 PE=1 SV=3	4.902	3	2	6	2	778	87.6	8.59																1				1						1
High	P06731	Carcinoembryonic antigen-related cell adhesion molecule 5 OS=Homo sapiens OX=9606 GN=CEACAM5 PE=1 SV=3	4.895	3	2	5	2	702	76.7	5.92
High	Q99447	Ethanolamine-phosphate cytidylyltransferase OS=Homo sapiens OX=9606 GN=PCYT2 PE=1 SV=1	4.886	4	1	1	1	389	43.8	6.92														1
High	P05386	60S acidic ribosomal protein P1 OS=Homo sapiens OX=9606 GN=RPLP1 PE=1 SV=1	4.869	14	1	1	1	114	11.5	4.32
High	O15143	Actin-related protein 2/3 complex subunit 1B OS=Homo sapiens OX=9606 GN=ARPC1B PE=1 SV=3	4.868	3	1	6	1	372	40.9	8.35
High	O00571	ATP-dependent RNA helicase DDX3X OS=Homo sapiens OX=9606 GN=DDX3X PE=1 SV=3	4.867	2	1	3	1	662	73.2	7.18
High	Q99623	Prohibitin-2 OS=Homo sapiens OX=9606 GN=PHB2 PE=1 SV=2	4.866	4	1	42	1	299	33.3	9.83		2	1		2	2	2			1				3																						1
High	P62906	60S ribosomal protein L10a OS=Homo sapiens OX=9606 GN=RPL10A PE=1 SV=2	4.837	7	2	24	2	217	24.8	9.94																												1	1	1				1		2	1
High	P31937	3-hydroxyisobutyrate dehydrogenase, mitochondrial OS=Homo sapiens OX=9606 GN=HIBADH PE=1 SV=2	4.836	4	1	7	1	336	35.3	8.13									1		1			3
High	P62879	Guanine nucleotide-binding protein G(I)/G(S)/G(T) subunit beta-2 OS=Homo sapiens OX=9606 GN=GNB2 PE=1 SV=3	4.829	6	2	11	1	340	37.3	6						1	1			2				1
High	P02774	Vitamin D-binding protein OS=Homo sapiens OX=9606 GN=GC PE=1 SV=2	4.829	3	2	2	2	474	52.9	5.45
High	P62277	40S ribosomal protein S13 OS=Homo sapiens OX=9606 GN=RPS13 PE=1 SV=2	4.811	15	2	2	2	151	17.2	10.54
High	Q9H0W9	Ester hydrolase C11orf54 OS=Homo sapiens OX=9606 GN=C11orf54 PE=1 SV=1	4.788	6	2	9	2	315	35.1	6.7														7
High	Q96Q06	Perilipin-4 OS=Homo sapiens OX=9606 GN=PLIN4 PE=1 SV=2	4.757	4	2	6	2	1357	134.3	8.73																														1
High	A6NCS6	Uncharacterized protein C2orf72 OS=Homo sapiens OX=9606 GN=C2orf72 PE=1 SV=2	4.756	4	1	5	1	295	30.5	8.34		2	1		1	1
High	Q03692	Collagen alpha-1(X) chain OS=Homo sapiens OX=9606 GN=COL10A1 PE=1 SV=2	4.74	2	1	11	1	680	66.1	9.67																																1
High	Q969Z3	Mitochondrial amidoxime reducing component 2 OS=Homo sapiens OX=9606 GN=MARC2 PE=1 SV=1	4.73	7	3	10	3	335	38	9.16		1				1						1		6
High	O60565	Gremlin-1 OS=Homo sapiens OX=9606 GN=GREM1 PE=1 SV=1	4.721	19	2	2	2	184	20.7	9.39
High	P11169	Solute carrier family 2, facilitated glucose transporter member 3 OS=Homo sapiens OX=9606 GN=SLC2A3 PE=1 SV=1	4.683	2	1	2	1	496	53.9	7.2
High	P12081	Histidine--tRNA ligase, cytoplasmic OS=Homo sapiens OX=9606 GN=HARS PE=1 SV=2	4.653	3	2	2	2	509	57.4	5.88
High	O95631	Netrin-1 OS=Homo sapiens OX=9606 GN=NTN1 PE=1 SV=2	4.651	5	3	4	3	604	67.7	8.76													2
High	P22033	Methylmalonyl-CoA mutase, mitochondrial OS=Homo sapiens OX=9606 GN=MMUT PE=1 SV=4	4.643	2	2	2	2	750	83.1	6.93		2
High	Q07075	Glutamyl aminopeptidase OS=Homo sapiens OX=9606 GN=ENPEP PE=1 SV=3	4.615	2	2	2	2	957	109.2	5.47
High	Q9UQ35	Serine/arginine repetitive matrix protein 2 OS=Homo sapiens OX=9606 GN=SRRM2 PE=1 SV=2	4.611	1	2	2	2	2752	299.4	12.06
High	P53814	Smoothelin OS=Homo sapiens OX=9606 GN=SMTN PE=1 SV=7	4.61	2	2	2	2	917	99	9.07
High	Q16658	Fascin OS=Homo sapiens OX=9606 GN=FSCN1 PE=1 SV=3	4.603	4	2	4	2	493	54.5	7.24																																		1
High	P39059	Collagen alpha-1(XV) chain OS=Homo sapiens OX=9606 GN=COL15A1 PE=1 SV=2	4.581	2	2	5	2	1388	141.6	5
High	Q9NZL9	Methionine adenosyltransferase 2 subunit beta OS=Homo sapiens OX=9606 GN=MAT2B PE=1 SV=1	4.564	4	1	6	1	334	37.5	7.36		2		1		1	1
High	Q53EL6	Programmed cell death protein 4 OS=Homo sapiens OX=9606 GN=PDCD4 PE=1 SV=2	4.55	2	1	3	1	469	51.7	5.21
High	O75436	Vacuolar protein sorting-associated protein 26A OS=Homo sapiens OX=9606 GN=VPS26A PE=1 SV=2	4.518	4	1	1	1	327	38.1	6.57
High	Q9UIV8	Serpin B13 OS=Homo sapiens OX=9606 GN=SERPINB13 PE=1 SV=2	4.509	6	2	3	2	391	44.2	5.71
High	P62861	40S ribosomal protein S30 OS=Homo sapiens OX=9606 GN=FAU PE=1 SV=1	4.496	19	2	24	2	59	6.6	12.15		2																										1					1			2
High	O43294	Transforming growth factor beta-1-induced transcript 1 protein OS=Homo sapiens OX=9606 GN=TGFB1I1 PE=1 SV=2	4.493	3	1	7	1	461	49.8	7.03
High	P04155	Trefoil factor 1 OS=Homo sapiens OX=9606 GN=TFF1 PE=1 SV=1	4.491	30	2	5	2	84	9.1	4.35
High	P28482	Mitogen-activated protein kinase 1 OS=Homo sapiens OX=9606 GN=MAPK1 PE=1 SV=3	4.487	3	1	12	1	360	41.4	6.98
High	P30711	Glutathione S-transferase theta-1 OS=Homo sapiens OX=9606 GN=GSTT1 PE=1 SV=4	4.484	8	1	1	1	240	27.3	7.49
High	P07108	Acyl-CoA-binding protein OS=Homo sapiens OX=9606 GN=DBI PE=1 SV=2	4.482	28	2	2	2	87	10	6.57
High	Q15056	Eukaryotic translation initiation factor 4H OS=Homo sapiens OX=9606 GN=EIF4H PE=1 SV=5	4.477	5	1	6	1	248	27.4	7.23
High	Q9BPW8	Protein NipSnap homolog 1 OS=Homo sapiens OX=9606 GN=NIPSNAP1 PE=1 SV=1	4.475	7	2	2	2	284	33.3	9.31
High	O94985	Calsyntenin-1 OS=Homo sapiens OX=9606 GN=CLSTN1 PE=1 SV=1	4.475	2	2	2	2	981	109.7	4.91
High	P62829	60S ribosomal protein L23 OS=Homo sapiens OX=9606 GN=RPL23 PE=1 SV=1	4.457	13	2	15	2	140	14.9	10.51			1																									1				1					1		1
High	P01700	Immunoglobulin lambda variable 1-47 OS=Homo sapiens OX=9606 GN=IGLV1-47 PE=1 SV=2	4.447	11	1	17	1	117	12.3	5.91
High	P50213	Isocitrate dehydrogenase [NAD] subunit alpha, mitochondrial OS=Homo sapiens OX=9606 GN=IDH3A PE=1 SV=1	4.441	5	2	2	2	366	39.6	6.92	1
High	P46013	Proliferation marker protein Ki-67 OS=Homo sapiens OX=9606 GN=MKI67 PE=1 SV=2	4.434	1	2	3	2	3256	358.5	9.45
High	Q13332	Receptor-type tyrosine-protein phosphatase S OS=Homo sapiens OX=9606 GN=PTPRS PE=1 SV=3	4.432	1	1	7	1	1948	216.9	6.46
High	Q9H1E1	Ribonuclease 7 OS=Homo sapiens OX=9606 GN=RNASE7 PE=1 SV=2	4.43	9	1	1	1	156	17.4	9.69
High	P05198	Eukaryotic translation initiation factor 2 subunit 1 OS=Homo sapiens OX=9606 GN=EIF2S1 PE=1 SV=3	4.406	4	1	39	1	315	36.1	5.08
High	P09496	Clathrin light chain A OS=Homo sapiens OX=9606 GN=CLTA PE=1 SV=1	4.403	7	2	5	2	248	27.1	4.51																														1				1
High	P46778	60S ribosomal protein L21 OS=Homo sapiens OX=9606 GN=RPL21 PE=1 SV=2	4.39	9	2	5	2	160	18.6	10.49		1																																		1
High	P35268	60S ribosomal protein L22 OS=Homo sapiens OX=9606 GN=RPL22 PE=1 SV=2	4.389	10	1	18	1	128	14.8	9.19				1		2				1																										1
High	O60669	Monocarboxylate transporter 2 OS=Homo sapiens OX=9606 GN=SLC16A7 PE=1 SV=2	4.374	2	1	1	1	478	52.2	9.31
High	P22061	Protein-L-isoaspartate(D-aspartate) O-methyltransferase OS=Homo sapiens OX=9606 GN=PCMT1 PE=1 SV=4	4.371	10	2	6	2	227	24.6	7.21	1																	1		1
High	P01714	Immunoglobulin lambda variable 3-19 OS=Homo sapiens OX=9606 GN=IGLV3-19 PE=1 SV=2	4.362	8	1	9	1	112	12	4.96																																				1
High	P26447	Protein S100-A4 OS=Homo sapiens OX=9606 GN=S100A4 PE=1 SV=1	4.337	16	2	89	2	101	11.7	6.11													1															1		1	4	1		5		4	2
High	P0DP57	Secreted Ly-6/uPAR domain-containing protein 2 OS=Homo sapiens OX=9606 GN=SLURP2 PE=1 SV=1	4.335	13	1	9	1	97	10.2	6.62
High	Q15185	Prostaglandin E synthase 3 OS=Homo sapiens OX=9606 GN=PTGES3 PE=1 SV=1	4.317	6	1	3	1	160	18.7	4.54																																		1		1
High	P08397	Porphobilinogen deaminase OS=Homo sapiens OX=9606 GN=HMBS PE=1 SV=2	4.305	5	2	19	2	361	39.3	7.18																												1								1
High	Q06520	Bile salt sulfotransferase OS=Homo sapiens OX=9606 GN=SULT2A1 PE=1 SV=3	4.284	5	2	20	2	285	33.8	5.95		5	2	3	1	5	4
High	P46777	60S ribosomal protein L5 OS=Homo sapiens OX=9606 GN=RPL5 PE=1 SV=3	4.265	6	2	5	2	297	34.3	9.72		1
High	O15145	Actin-related protein 2/3 complex subunit 3 OS=Homo sapiens OX=9606 GN=ARPC3 PE=1 SV=3	4.261	10	2	6	2	178	20.5	8.59																																		1
High	Q86TD4	Sarcalumenin OS=Homo sapiens OX=9606 GN=SRL PE=2 SV=2	4.256	1	1	11	1	932	100.7	4.4	1															1				1					1	1
High	P23946	Chymase OS=Homo sapiens OX=9606 GN=CMA1 PE=1 SV=1	4.253	6	1	1	1	247	27.3	9.29
High	P08697	Alpha-2-antiplasmin OS=Homo sapiens OX=9606 GN=SERPINF2 PE=1 SV=3	4.246	2	1	4	1	491	54.5	6.29
High	Q9GZV4	Eukaryotic translation initiation factor 5A-2 OS=Homo sapiens OX=9606 GN=EIF5A2 PE=1 SV=3	4.241	13	2	8	2	153	16.8	5.58		4		2
High	Q9UBC5	Unconventional myosin-Ia OS=Homo sapiens OX=9606 GN=MYO1A PE=1 SV=1	4.237	2	2	2	2	1043	118.3	9.31
High	Q13200	26S proteasome non-ATPase regulatory subunit 2 OS=Homo sapiens OX=9606 GN=PSMD2 PE=1 SV=3	4.226	2	1	1	1	908	100.1	5.2
High	P84103	Serine/arginine-rich splicing factor 3 OS=Homo sapiens OX=9606 GN=SRSF3 PE=1 SV=1	4.224	16	2	7	2	164	19.3	11.65
High	Q96QD8	Sodium-coupled neutral amino acid transporter 2 OS=Homo sapiens OX=9606 GN=SLC38A2 PE=1 SV=2	4.198	4	1	3	1	506	56	8																			1
High	P41222	Prostaglandin-H2 D-isomerase OS=Homo sapiens OX=9606 GN=PTGDS PE=1 SV=1	4.173	8	1	1	1	190	21	7.8
High	P62899	60S ribosomal protein L31 OS=Homo sapiens OX=9606 GN=RPL31 PE=1 SV=1	4.161	14	2	26	2	125	14.5	10.54		1		1	1	2
High	P62191	26S proteasome regulatory subunit 4 OS=Homo sapiens OX=9606 GN=PSMC1 PE=1 SV=1	4.161	3	1	3	1	440	49.2	6.21
High	P51858	Hepatoma-derived growth factor OS=Homo sapiens OX=9606 GN=HDGF PE=1 SV=1	4.14	5	1	9	1	240	26.8	4.73
High	Q14019	Coactosin-like protein OS=Homo sapiens OX=9606 GN=COTL1 PE=1 SV=3	4.128	11	2	11	2	142	15.9	5.67														5																				3		1
High	Q13609	Deoxyribonuclease gamma OS=Homo sapiens OX=9606 GN=DNASE1L3 PE=1 SV=1	4.127	4	1	1	1	305	35.5	9.29
High	Q92817	Envoplakin OS=Homo sapiens OX=9606 GN=EVPL PE=1 SV=3	4.123	1	1	1	1	2033	231.5	6.96
High	P08684	Cytochrome P450 3A4 OS=Homo sapiens OX=9606 GN=CYP3A4 PE=1 SV=4	4.116	2	1	15	1	503	57.3	8.1		2	1	1	2	3	4
High	Q9Y2Y8	Proteoglycan 3 OS=Homo sapiens OX=9606 GN=PRG3 PE=1 SV=2	4.087	5	1	4	1	225	25.4	4.81																													1				1			1
High	O14773	Tripeptidyl-peptidase 1 OS=Homo sapiens OX=9606 GN=TPP1 PE=1 SV=2	4.073	2	1	2	1	563	61.2	6.48																																				1
High	P28062	Proteasome subunit beta type-8 OS=Homo sapiens OX=9606 GN=PSMB8 PE=1 SV=3	4.057	5	1	2	1	276	30.3	7.43
High	P11684	Uteroglobin OS=Homo sapiens OX=9606 GN=SCGB1A1 PE=1 SV=1	4.054	12	1	1	1	91	10	5.06
High	O15511	Actin-related protein 2/3 complex subunit 5 OS=Homo sapiens OX=9606 GN=ARPC5 PE=1 SV=3	4.049	8	1	9	1	151	16.3	5.67																																1		1
High	P10515	Dihydrolipoyllysine-residue acetyltransferase component of pyruvate dehydrogenase complex, mitochondrial OS=Homo sapiens OX=9606 GN=DLAT PE=1 SV=3	4.048	2	2	22	2	647	69	7.84									1					2	1				2	1	1		1	1
High	Q96SB3	Neurabin-2 OS=Homo sapiens OX=9606 GN=PPP1R9B PE=1 SV=3	4.03	1	1	1	1	817	89.3	4.97
High	O75781	Paralemmin-1 OS=Homo sapiens OX=9606 GN=PALM PE=1 SV=2	4.029	3	1	1	1	387	42.1	5
High	P35611	Alpha-adducin OS=Homo sapiens OX=9606 GN=ADD1 PE=1 SV=2	4.024	2	1	15	1	737	80.9	5.83
High	P00387	NADH-cytochrome b5 reductase 3 OS=Homo sapiens OX=9606 GN=CYB5R3 PE=1 SV=3	4.014	4	1	8	1	301	34.2	7.59
High	P56385	ATP synthase subunit e, mitochondrial OS=Homo sapiens OX=9606 GN=ATP5ME PE=1 SV=2	3.983	14	1	24	1	69	7.9	9.35									2	2				4	1
High	P20073	Annexin A7 OS=Homo sapiens OX=9606 GN=ANXA7 PE=1 SV=3	3.951	4	2	2	2	488	52.7	5.68
High	P40261	Nicotinamide N-methyltransferase OS=Homo sapiens OX=9606 GN=NNMT PE=1 SV=1	3.943	6	2	10	2	264	29.6	5.74			1			1
High	Q9GZV1	Ankyrin repeat domain-containing protein 2 OS=Homo sapiens OX=9606 GN=ANKRD2 PE=1 SV=3	3.933	6	2	2	2	360	39.8	6.09
High	P07602	Prosaposin OS=Homo sapiens OX=9606 GN=PSAP PE=1 SV=2	3.93	3	2	17	2	524	58.1	5.17										1																						1		1			1
High	P12955	Xaa-Pro dipeptidase OS=Homo sapiens OX=9606 GN=PEPD PE=1 SV=3	3.93	3	2	5	2	493	54.5	6														3
High	P11166	Solute carrier family 2, facilitated glucose transporter member 1 OS=Homo sapiens OX=9606 GN=SLC2A1 PE=1 SV=2	3.927	2	1	24	1	492	54	8.72																															2			2
High	Q9UBR1	Beta-ureidopropionase OS=Homo sapiens OX=9606 GN=UPB1 PE=1 SV=1	3.927	5	2	9	2	384	43.1	6.54		3	1		2	2	1
High	Q6UWW0	Lipocalin-15 OS=Homo sapiens OX=9606 GN=LCN15 PE=1 SV=1	3.917	11	2	3	2	184	20.4	4.94
High	Q7Z6Z7	E3 ubiquitin-protein ligase HUWE1 OS=Homo sapiens OX=9606 GN=HUWE1 PE=1 SV=3	3.913	0	1	1	1	4374	481.6	5.22
High	Q9Y2K3	Myosin-15 OS=Homo sapiens OX=9606 GN=MYH15 PE=1 SV=5	3.91	1	1	14	1	1946	224.5	5.85																			2	1						1
High	Q86UE4	Protein LYRIC OS=Homo sapiens OX=9606 GN=MTDH PE=1 SV=2	3.898	2	1	3	1	582	63.8	9.32																																				2
High	O95049	Tight junction protein ZO-3 OS=Homo sapiens OX=9606 GN=TJP3 PE=1 SV=3	3.893	1	1	1	1	919	101.3	6.76
High	P14174	Macrophage migration inhibitory factor OS=Homo sapiens OX=9606 GN=MIF PE=1 SV=4	3.89	8	1	78	1	115	12.5	7.88	1				1	2	2		2	3				5																				1		1
High	P52895	Aldo-keto reductase family 1 member C2 OS=Homo sapiens OX=9606 GN=AKR1C2 PE=1 SV=3	3.886	8	2	35	1	323	36.7	7.49		4	3	1	3	4	4
High	P50148	Guanine nucleotide-binding protein G(q) subunit alpha OS=Homo sapiens OX=9606 GN=GNAQ PE=1 SV=4	3.882	4	1	10	1	359	42.1	5.68
High	Q13435	Splicing factor 3B subunit 2 OS=Homo sapiens OX=9606 GN=SF3B2 PE=1 SV=2	3.88	1	1	4	1	895	100.2	5.67
High	P40394	All-trans-retinol dehydrogenase [NAD(+)] ADH7 OS=Homo sapiens OX=9606 GN=ADH7 PE=1 SV=2	3.875	5	2	2	2	386	41.5	7.85
High	Q99795	Cell surface A33 antigen OS=Homo sapiens OX=9606 GN=GPA33 PE=1 SV=1	3.873	5	2	2	2	319	35.6	4.93
High	P49908	Selenoprotein P OS=Homo sapiens OX=9606 GN=SELENOP PE=1 SV=3	3.867	3	1	16	1	381	43.2	7.87
High	P05155	Plasma protease C1 inhibitor OS=Homo sapiens OX=9606 GN=SERPING1 PE=1 SV=2	3.864	2	1	5	1	500	55.1	6.55
High	P19404	NADH dehydrogenase [ubiquinone] flavoprotein 2, mitochondrial OS=Homo sapiens OX=9606 GN=NDUFV2 PE=1 SV=2	3.863	5	1	9	1	249	27.4	8.06														2		1			1
High	Q01523	Defensin-5 OS=Homo sapiens OX=9606 GN=DEFA5 PE=1 SV=1	3.863	13	1	2	1	94	10.1	8.02
High	Q02818	Nucleobindin-1 OS=Homo sapiens OX=9606 GN=NUCB1 PE=1 SV=4	3.861	2	1	21	1	461	53.8	5.25						1
High	Q14894	Ketimine reductase mu-crystallin OS=Homo sapiens OX=9606 GN=CRYM PE=1 SV=1	3.86	5	1	4	1	314	33.8	5.14	1													1											1
High	Q9H299	SH3 domain-binding glutamic acid-rich-like protein 3 OS=Homo sapiens OX=9606 GN=SH3BGRL3 PE=1 SV=1	3.837	11	1	42	1	93	10.4	4.93																												1		1			1	3		2
High	P60981	Destrin OS=Homo sapiens OX=9606 GN=DSTN PE=1 SV=3	3.837	7	1	5	1	165	18.5	7.85
High	Q14126	Desmoglein-2 OS=Homo sapiens OX=9606 GN=DSG2 PE=1 SV=2	3.831	2	2	5	2	1118	122.2	5.24
High	P13284	Gamma-interferon-inducible lysosomal thiol reductase OS=Homo sapiens OX=9606 GN=IFI30 PE=1 SV=3	3.827	4	1	3	1	250	27.9	4.88
High	O75947	ATP synthase subunit d, mitochondrial OS=Homo sapiens OX=9606 GN=ATP5PD PE=1 SV=3	3.816	11	2	3	2	161	18.5	5.3									1
High	Q5KU26	Collectin-12 OS=Homo sapiens OX=9606 GN=COLEC12 PE=1 SV=3	3.803	1	1	1	1	742	81.5	5.69
High	P21926	CD9 antigen OS=Homo sapiens OX=9606 GN=CD9 PE=1 SV=4	3.803	4	1	3	1	228	25.4	7.15
High	P46952	3-hydroxyanthranilate 3,4-dioxygenase OS=Homo sapiens OX=9606 GN=HAAO PE=1 SV=2	3.797	4	1	1	1	286	32.5	5.88		1
High	Q01105	Protein SET OS=Homo sapiens OX=9606 GN=SET PE=1 SV=3	3.794	3	1	9	1	290	33.5	4.32																																1				1	1
High	Q8WXF1	Paraspeckle component 1 OS=Homo sapiens OX=9606 GN=PSPC1 PE=1 SV=1	3.793	3	1	4	1	523	58.7	6.67
High	Q5TDH0	Protein DDI1 homolog 2 OS=Homo sapiens OX=9606 GN=DDI2 PE=1 SV=1	3.765	2	1	9	1	399	44.5	5.05
High	A0A075B6H9	Immunoglobulin lambda variable 4-69 OS=Homo sapiens OX=9606 GN=IGLV4-69 PE=1 SV=1	3.765	8	1	7	1	119	12.8	6.51
High	O95466	Formin-like protein 1 OS=Homo sapiens OX=9606 GN=FMNL1 PE=1 SV=3	3.75	1	1	1	1	1100	121.8	5.72
High	P43155	Carnitine O-acetyltransferase OS=Homo sapiens OX=9606 GN=CRAT PE=1 SV=5	3.747	2	1	1	1	626	70.8	8.44
High	P27658	Collagen alpha-1(VIII) chain OS=Homo sapiens OX=9606 GN=COL8A1 PE=1 SV=2	3.732	3	2	23	2	744	73.3	9.61																																5
High	P04080	Cystatin-B OS=Homo sapiens OX=9606 GN=CSTB PE=1 SV=2	3.694	12	1	4	1	98	11.1	7.56
High	Q709F0	Acyl-CoA dehydrogenase family member 11 OS=Homo sapiens OX=9606 GN=ACAD11 PE=1 SV=3	3.669	2	1	1	1	780	87.2	8.02														1
High	Q9UKQ9	Kallikrein-9 OS=Homo sapiens OX=9606 GN=KLK9 PE=2 SV=1	3.667	8	2	3	2	250	27.5	7.39
High	Q9UQ80	Proliferation-associated protein 2G4 OS=Homo sapiens OX=9606 GN=PA2G4 PE=1 SV=3	3.651	6	2	12	2	394	43.8	6.55																																		1		2
High	Q16543	Hsp90 co-chaperone Cdc37 OS=Homo sapiens OX=9606 GN=CDC37 PE=1 SV=1	3.644	2	1	10	1	378	44.4	5.25																																				2	1
High	O75438	NADH dehydrogenase [ubiquinone] 1 beta subcomplex subunit 1 OS=Homo sapiens OX=9606 GN=NDUFB1 PE=1 SV=1	3.636	19	1	4	1	58	7	8.92									1					1					1
High	P10619	Lysosomal protective protein OS=Homo sapiens OX=9606 GN=CTSA PE=1 SV=2	3.636	3	1	2	1	480	54.4	6.61
High	Q12906	Interleukin enhancer-binding factor 3 OS=Homo sapiens OX=9606 GN=ILF3 PE=1 SV=3	3.632	1	1	1	1	894	95.3	8.76
High	P25098	Beta-adrenergic receptor kinase 1 OS=Homo sapiens OX=9606 GN=GRK2 PE=1 SV=2	3.631	1	1	4	1	689	79.5	7.28
High	Q96HR9	Receptor expression-enhancing protein 6 OS=Homo sapiens OX=9606 GN=REEP6 PE=1 SV=2	3.627	5	1	23	1	211	23.4	8.56		4	2		2	1	4																				1
High	Q15181	Inorganic pyrophosphatase OS=Homo sapiens OX=9606 GN=PPA1 PE=1 SV=2	3.624	3	1	1	1	289	32.6	5.86
High	O43548	Protein-glutamine gamma-glutamyltransferase 5 OS=Homo sapiens OX=9606 GN=TGM5 PE=1 SV=4	3.604	2	1	1	1	720	80.7	6.44
High	Q05315	Galectin-10 OS=Homo sapiens OX=9606 GN=CLC PE=1 SV=3	3.578	9	2	20	2	142	16.4	7.37																														1			1		1	4	2
High	Q01844	RNA-binding protein EWS OS=Homo sapiens OX=9606 GN=EWSR1 PE=1 SV=1	3.572	2	1	1	1	656	68.4	9.33
High	P13693	Translationally-controlled tumor protein OS=Homo sapiens OX=9606 GN=TPT1 PE=1 SV=1	3.55	6	2	6	2	172	19.6	4.93
High	Q9UNF0	Protein kinase C and casein kinase substrate in neurons protein 2 OS=Homo sapiens OX=9606 GN=PACSIN2 PE=1 SV=2	3.541	2	1	16	1	486	55.7	5.2							1			3
High	P52790	Hexokinase-3 OS=Homo sapiens OX=9606 GN=HK3 PE=1 SV=2	3.535	2	2	14	1	923	99	5.4																																					1
High	Q9UHE5	N-acetyltransferase 8 OS=Homo sapiens OX=9606 GN=NAT8 PE=1 SV=2	3.535	4	1	3	1	227	25.6	8.91														3
High	Q12907	Vesicular integral-membrane protein VIP36 OS=Homo sapiens OX=9606 GN=LMAN2 PE=1 SV=1	3.529	5	2	5	2	356	40.2	6.95		1		1																										1
High	Q15166	Serum paraoxonase/lactonase 3 OS=Homo sapiens OX=9606 GN=PON3 PE=1 SV=3	3.52	3	1	2	1	354	39.6	5.41						1	1
High	P14770	Platelet glycoprotein IX OS=Homo sapiens OX=9606 GN=GP9 PE=1 SV=3	3.519	7	1	1	1	177	19	6.34
High	P49006	MARCKS-related protein OS=Homo sapiens OX=9606 GN=MARCKSL1 PE=1 SV=2	3.498	7	1	4	1	195	19.5	4.67
High	Q00341	Vigilin OS=Homo sapiens OX=9606 GN=HDLBP PE=1 SV=2	3.496	2	2	13	2	1268	141.4	6.87		1
High	Q5T5U3	Rho GTPase-activating protein 21 OS=Homo sapiens OX=9606 GN=ARHGAP21 PE=1 SV=2	3.477	1	1	5	1	1958	217.3	7.8									1
High	P80511	Protein S100-A12 OS=Homo sapiens OX=9606 GN=S100A12 PE=1 SV=2	3.465	10	1	1	1	92	10.6	6.25
High	P50454	Serpin H1 OS=Homo sapiens OX=9606 GN=SERPINH1 PE=1 SV=2	3.465	4	1	2	1	418	46.4	8.69
High	P01624	Immunoglobulin kappa variable 3-15 OS=Homo sapiens OX=9606 GN=IGKV3-15 PE=1 SV=2	3.464	8	1	27	1	115	12.5	5.19
High	Q99969	Retinoic acid receptor responder protein 2 OS=Homo sapiens OX=9606 GN=RARRES2 PE=1 SV=1	3.452	7	1	6	1	163	18.6	9.09
High	Q9UBW5	Bridging integrator 2 OS=Homo sapiens OX=9606 GN=BIN2 PE=1 SV=3	3.451	2	1	3	1	565	61.8	5.15
High	P09601	Heme oxygenase 1 OS=Homo sapiens OX=9606 GN=HMOX1 PE=1 SV=1	3.43	4	1	3	1	288	32.8	8.25																																		1
High	P42126	Enoyl-CoA delta isomerase 1, mitochondrial OS=Homo sapiens OX=9606 GN=ECI1 PE=1 SV=1	3.429	5	1	2	1	302	32.8	8.54
High	Q9H6R3	Acyl-CoA synthetase short-chain family member 3, mitochondrial OS=Homo sapiens OX=9606 GN=ACSS3 PE=1 SV=1	3.427	1	1	2	1	686	74.7	8.63
High	P10720	Platelet factor 4 variant OS=Homo sapiens OX=9606 GN=PF4V1 PE=1 SV=1	3.42	9	1	5	1	104	11.5	9.1
High	Q63HR2	Tensin-2 OS=Homo sapiens OX=9606 GN=TNS2 PE=1 SV=2	3.42	1	1	2	1	1409	152.5	8.35
High	P36542	ATP synthase subunit gamma, mitochondrial OS=Homo sapiens OX=9606 GN=ATP5F1C PE=1 SV=1	3.415	4	1	2	1	298	33	9.22														1
High	Q86Y82	Syntaxin-12 OS=Homo sapiens OX=9606 GN=STX12 PE=1 SV=1	3.408	9	2	2	2	276	31.6	5.59
High	Q8IVS8	Glycerate kinase OS=Homo sapiens OX=9606 GN=GLYCTK PE=1 SV=1	3.39	2	1	8	1	523	55.2	6.73		4				2	2
High	P55290	Cadherin-13 OS=Homo sapiens OX=9606 GN=CDH13 PE=1 SV=1	3.389	2	1	2	1	713	78.2	4.98	1																									1
High	Q6XPR3	Repetin OS=Homo sapiens OX=9606 GN=RPTN PE=1 SV=1	3.385	2	1	1	1	784	90.7	6.92
High	O95967	EGF-containing fibulin-like extracellular matrix protein 2 OS=Homo sapiens OX=9606 GN=EFEMP2 PE=1 SV=3	3.367	2	1	3	1	443	49.4	4.94
High	P08195	4F2 cell-surface antigen heavy chain OS=Homo sapiens OX=9606 GN=SLC3A2 PE=1 SV=3	3.361	2	1	1	1	630	68	5.01														1
High	Q9UH65	Switch-associated protein 70 OS=Homo sapiens OX=9606 GN=SWAP70 PE=1 SV=1	3.352	2	1	3	1	585	69	5.87
High	Q16270	Insulin-like growth factor-binding protein 7 OS=Homo sapiens OX=9606 GN=IGFBP7 PE=1 SV=1	3.35	9	2	2	2	282	29.1	7.9
High	P84098	60S ribosomal protein L19 OS=Homo sapiens OX=9606 GN=RPL19 PE=1 SV=1	3.33	5	1	40	1	196	23.5	11.47						1																						1	1			1	1	1	1	1	1	2	1
High	O00217	NADH dehydrogenase [ubiquinone] iron-sulfur protein 8, mitochondrial OS=Homo sapiens OX=9606 GN=NDUFS8 PE=1 SV=1	3.327	8	2	6	2	210	23.7	6.34														4					1
High	Q9H2G2	STE20-like serine/threonine-protein kinase OS=Homo sapiens OX=9606 GN=SLK PE=1 SV=1	3.315	1	1	3	1	1235	142.6	5.15
High	P42766	60S ribosomal protein L35 OS=Homo sapiens OX=9606 GN=RPL35 PE=1 SV=2	3.313	8	1	10	1	123	14.5	11.05		1																												1				1	1
High	P62995	Transformer-2 protein homolog beta OS=Homo sapiens OX=9606 GN=TRA2B PE=1 SV=1	3.298	3	1	4	1	288	33.6	11.25																																		1
High	P28799	Progranulin OS=Homo sapiens OX=9606 GN=GRN PE=1 SV=2	3.286	1	1	59	1	593	63.5	6.83							2	1																				1		2		1	2	3	1	2
High	Q9BT78	COP9 signalosome complex subunit 4 OS=Homo sapiens OX=9606 GN=COPS4 PE=1 SV=1	3.281	2	1	3	1	406	46.2	5.83
High	P30040	Endoplasmic reticulum resident protein 29 OS=Homo sapiens OX=9606 GN=ERP29 PE=1 SV=4	3.272	4	1	14	1	261	29	7.31		2												2
High	Q6UW68	Transmembrane protein 205 OS=Homo sapiens OX=9606 GN=TMEM205 PE=1 SV=1	3.271	9	1	1	1	189	21.2	8.62
High	Q8IZP2	Putative protein FAM10A4 OS=Homo sapiens OX=9606 GN=ST13P4 PE=5 SV=1	3.263	4	1	1	1	240	27.4	5.08		1
High	P02812	Basic salivary proline-rich protein 2 OS=Homo sapiens OX=9606 GN=PRB2 PE=1 SV=3	3.263	5	1	3	1	416	40.8	11.63
High	Q9Y617	Phosphoserine aminotransferase OS=Homo sapiens OX=9606 GN=PSAT1 PE=1 SV=2	3.261	3	1	1	1	370	40.4	7.66						1
High	P01275	Glucagon OS=Homo sapiens OX=9606 GN=GCG PE=1 SV=3	3.246	7	1	1	1	180	20.9	6.23
High	A0A0B4J1V2	Immunoglobulin heavy variable 2-26 OS=Homo sapiens OX=9606 GN=IGHV2-26 PE=3 SV=1	3.231	6	1	7	1	119	13.2	8.29
High	A6NMK8	Protein INSYN2B OS=Homo sapiens OX=9606 GN=INSYN2B PE=2 SV=1	3.231	5	1	4	1	535	59.2	8.13									1																				1
High	Q13561	Dynactin subunit 2 OS=Homo sapiens OX=9606 GN=DCTN2 PE=1 SV=4	3.231	2	1	12	1	401	44.2	5.21						2				2
High	Q86YQ8	Copine-8 OS=Homo sapiens OX=9606 GN=CPNE8 PE=1 SV=2	3.229	5	2	23	1	564	63.1	5.96
High	O95460	Matrilin-4 OS=Homo sapiens OX=9606 GN=MATN4 PE=1 SV=3	3.224	1	1	1	1	622	68.4	6.1
High	P04066	Tissue alpha-L-fucosidase OS=Homo sapiens OX=9606 GN=FUCA1 PE=1 SV=4	3.217	2	1	3	1	466	53.7	6.84
High	Q9Y3U8	60S ribosomal protein L36 OS=Homo sapiens OX=9606 GN=RPL36 PE=1 SV=3	3.215	10	1	2	1	105	12.2	11.59
High	Q13347	Eukaryotic translation initiation factor 3 subunit I OS=Homo sapiens OX=9606 GN=EIF3I PE=1 SV=1	3.211	3	1	5	1	325	36.5	5.64
High	O95274	Ly6/PLAUR domain-containing protein 3 OS=Homo sapiens OX=9606 GN=LYPD3 PE=1 SV=2	3.192	3	1	2	1	346	35.9	7.75																																							2
High	Q9UBS3	DnaJ homolog subfamily B member 9 OS=Homo sapiens OX=9606 GN=DNAJB9 PE=1 SV=1	3.18	4	1	2	1	223	25.5	8.27		1
High	O43301	Heat shock 70 kDa protein 12A OS=Homo sapiens OX=9606 GN=HSPA12A PE=1 SV=2	3.179	2	1	3	1	675	74.9	6.77
High	P36543	V-type proton ATPase subunit E 1 OS=Homo sapiens OX=9606 GN=ATP6V1E1 PE=1 SV=1	3.176	8	2	4	2	226	26.1	8														1
High	P18085	ADP-ribosylation factor 4 OS=Homo sapiens OX=9606 GN=ARF4 PE=1 SV=3	3.175	6	1	5	1	180	20.5	7.14
High	Q6X4U4	Sclerostin domain-containing protein 1 OS=Homo sapiens OX=9606 GN=SOSTDC1 PE=1 SV=2	3.169	5	1	1	1	206	23.3	9.74
High	P17096	High mobility group protein HMG-I/HMG-Y OS=Homo sapiens OX=9606 GN=HMGA1 PE=1 SV=3	3.138	23	2	3	2	107	11.7	10.32																																		3
High	Q9HCH0	Nck-associated protein 5-like OS=Homo sapiens OX=9606 GN=NCKAP5L PE=1 SV=2	3.131	2	1	7	1	1330	138.9	8.13
High	Q9GZT3	SRA stem-loop-interacting RNA-binding protein, mitochondrial OS=Homo sapiens OX=9606 GN=SLIRP PE=1 SV=1	3.118	9	1	6	1	109	12.3	10.24		1								3
High	Q14247	Src substrate cortactin OS=Homo sapiens OX=9606 GN=CTTN PE=1 SV=2	3.107	2	1	5	1	550	61.5	5.4			1											1
High	Q9H223	EH domain-containing protein 4 OS=Homo sapiens OX=9606 GN=EHD4 PE=1 SV=1	3.106	3	1	1	1	541	61.1	6.76
High	P35052	Glypican-1 OS=Homo sapiens OX=9606 GN=GPC1 PE=1 SV=2	3.099	2	1	3	1	558	61.6	7.3
High	P51178	1-phosphatidylinositol 4,5-bisphosphate phosphodiesterase delta-1 OS=Homo sapiens OX=9606 GN=PLCD1 PE=1 SV=2	3.093	1	1	5	1	756	85.6	6.7
High	Q15555	Microtubule-associated protein RP/EB family member 2 OS=Homo sapiens OX=9606 GN=MAPRE2 PE=1 SV=1	3.091	6	1	2	1	327	37	5.57
High	Q53TN4	Cytochrome b reductase 1 OS=Homo sapiens OX=9606 GN=CYBRD1 PE=1 SV=1	3.082	3	1	5	1	286	31.6	8.76										1
High	P82979	SAP domain-containing ribonucleoprotein OS=Homo sapiens OX=9606 GN=SARNP PE=1 SV=3	3.081	9	2	4	2	210	23.7	6.42
High	O15273	Telethonin OS=Homo sapiens OX=9606 GN=TCAP PE=1 SV=1	3.074	7	1	2	1	167	19	5.25																			2
High	P50120	Retinol-binding protein 2 OS=Homo sapiens OX=9606 GN=RBP2 PE=1 SV=3	3.055	7	1	2	1	134	15.7	5.43
High	O43451	Maltase-glucoamylase, intestinal OS=Homo sapiens OX=9606 GN=MGAM PE=1 SV=5	3.051	1	1	2	1	1857	209.7	5.5
High	O75351	Vacuolar protein sorting-associated protein 4B OS=Homo sapiens OX=9606 GN=VPS4B PE=1 SV=2	3.047	3	1	1	1	444	49.3	7.23
High	O75251	NADH dehydrogenase [ubiquinone] iron-sulfur protein 7, mitochondrial OS=Homo sapiens OX=9606 GN=NDUFS7 PE=1 SV=3	3.037	4	1	2	1	213	23.5	9.99
High	P40227	T-complex protein 1 subunit zeta OS=Homo sapiens OX=9606 GN=CCT6A PE=1 SV=3	3.035	2	1	5	1	531	58	6.68
High	Q7Z434	Mitochondrial antiviral-signaling protein OS=Homo sapiens OX=9606 GN=MAVS PE=1 SV=2	3.031	3	1	5	1	540	56.5	5.52
High	P61353	60S ribosomal protein L27 OS=Homo sapiens OX=9606 GN=RPL27 PE=1 SV=2	3.029	7	1	8	1	136	15.8	10.56																													1					1		1
High	P01034	Cystatin-C OS=Homo sapiens OX=9606 GN=CST3 PE=1 SV=1	3.024	8	1	7	1	146	15.8	8.75														1
High	P26640	Valine--tRNA ligase OS=Homo sapiens OX=9606 GN=VARS PE=1 SV=4	3.015	1	1	13	1	1264	140.4	7.59
High	Q53FZ2	Acyl-coenzyme A synthetase ACSM3, mitochondrial OS=Homo sapiens OX=9606 GN=ACSM3 PE=1 SV=2	3.008	2	1	1	1	586	66.1	9.04
High	O00483	Cytochrome c oxidase subunit NDUFA4 OS=Homo sapiens OX=9606 GN=NDUFA4 PE=1 SV=1	3.005	12	1	6	1	81	9.4	9.38	1													1					1							1
High	O94919	Endonuclease domain-containing 1 protein OS=Homo sapiens OX=9606 GN=ENDOD1 PE=1 SV=2	2.992	2	1	2	1	500	55	5.71
High	P24666	Low molecular weight phosphotyrosine protein phosphatase OS=Homo sapiens OX=9606 GN=ACP1 PE=1 SV=3	2.987	6	1	12	1	158	18	6.74
High	Q9H190	Syntenin-2 OS=Homo sapiens OX=9606 GN=SDCBP2 PE=1 SV=2	2.984	4	1	1	1	292	31.6	9.07
High	P61278	Somatostatin OS=Homo sapiens OX=9606 GN=SST PE=1 SV=1	2.973	9	1	1	1	116	12.7	5.52
High	P01036	Cystatin-S OS=Homo sapiens OX=9606 GN=CST4 PE=1 SV=3	2.97	8	1	1	1	141	16.2	5.02
High	O60844	Zymogen granule membrane protein 16 OS=Homo sapiens OX=9606 GN=ZG16 PE=1 SV=2	2.968	11	1	1	1	167	18.1	9.36
High	Q5TCH4	Cytochrome P450 4A22 OS=Homo sapiens OX=9606 GN=CYP4A22 PE=1 SV=1	2.967	2	1	4	1	519	59.2	9.06		4
High	P33241	Lymphocyte-specific protein 1 OS=Homo sapiens OX=9606 GN=LSP1 PE=1 SV=1	2.96	3	1	6	1	339	37.2	4.74
High	Q9Y230	RuvB-like 2 OS=Homo sapiens OX=9606 GN=RUVBL2 PE=1 SV=3	2.959	2	1	4	1	463	51.1	5.64
High	P15586	N-acetylglucosamine-6-sulfatase OS=Homo sapiens OX=9606 GN=GNS PE=1 SV=3	2.957	2	1	5	1	552	62	8.31
High	O60493	Sorting nexin-3 OS=Homo sapiens OX=9606 GN=SNX3 PE=1 SV=3	2.944	7	1	2	1	162	18.8	8.66
High	O00764	Pyridoxal kinase OS=Homo sapiens OX=9606 GN=PDXK PE=1 SV=1	2.93	3	1	4	1	312	35.1	6.13
High	Q6UXB3	Ly6/PLAUR domain-containing protein 2 OS=Homo sapiens OX=9606 GN=LYPD2 PE=2 SV=1	2.929	11	1	1	1	125	13.1	5.96
High	P00488	Coagulation factor XIII A chain OS=Homo sapiens OX=9606 GN=F13A1 PE=1 SV=4	2.923	2	2	4	2	732	83.2	6.09
High	Q6PCB0	von Willebrand factor A domain-containing protein 1 OS=Homo sapiens OX=9606 GN=VWA1 PE=1 SV=1	2.915	2	1	25	1	445	46.8	7.68
High	Q9Y6U3	Adseverin OS=Homo sapiens OX=9606 GN=SCIN PE=1 SV=4	2.903	2	1	3	1	715	80.4	5.71
High	P30626	Sorcin OS=Homo sapiens OX=9606 GN=SRI PE=1 SV=1	2.897	6	1	1	1	198	21.7	5.59
High	Q9UI12	V-type proton ATPase subunit H OS=Homo sapiens OX=9606 GN=ATP6V1H PE=1 SV=1	2.893	3	1	2	1	483	55.8	6.48														2
High	P13473	Lysosome-associated membrane glycoprotein 2 OS=Homo sapiens OX=9606 GN=LAMP2 PE=1 SV=2	2.892	2	1	3	1	410	44.9	5.63
High	O94776	Metastasis-associated protein MTA2 OS=Homo sapiens OX=9606 GN=MTA2 PE=1 SV=1	2.884	2	1	3	1	668	75	9.66
High	Q9NX14	NADH dehydrogenase [ubiquinone] 1 beta subcomplex subunit 11, mitochondrial OS=Homo sapiens OX=9606 GN=NDUFB11 PE=1 SV=1	2.872	7	1	14	1	153	17.3	5.22										2	3	1							1	1
High	Q96PU8	Protein quaking OS=Homo sapiens OX=9606 GN=QKI PE=1 SV=1	2.872	2	1	2	1	341	37.6	8.56
High	P15428	15-hydroxyprostaglandin dehydrogenase [NAD(+)] OS=Homo sapiens OX=9606 GN=HPGD PE=1 SV=1	2.866	5	1	2	1	266	29	5.86
High	Q13938	Calcyphosin OS=Homo sapiens OX=9606 GN=CAPS PE=1 SV=2	2.866	4	1	4	1	275	30.2	6.04
High	Q5H9L2	Transcription elongation factor A protein-like 5 OS=Homo sapiens OX=9606 GN=TCEAL5 PE=1 SV=1	2.86	4	1	2	1	206	23.3	4.81										1
High	P16422	Epithelial cell adhesion molecule OS=Homo sapiens OX=9606 GN=EPCAM PE=1 SV=2	2.84	4	1	6	1	314	34.9	7.46
High	P06331	Immunoglobulin heavy variable 4-34 OS=Homo sapiens OX=9606 GN=IGHV4-34 PE=1 SV=2	2.837	7	1	8	1	123	13.8	9.33																																				3
High	O60547	GDP-mannose 4,6 dehydratase OS=Homo sapiens OX=9606 GN=GMDS PE=1 SV=1	2.825	2	1	7	1	372	41.9	7.31
High	P39900	Macrophage metalloelastase OS=Homo sapiens OX=9606 GN=MMP12 PE=1 SV=1	2.824	1	1	5	1	470	54	8.66
High	Q8WW52	Protein FAM151A OS=Homo sapiens OX=9606 GN=FAM151A PE=2 SV=2	2.823	2	1	2	1	585	64	6.67														2
High	P21912	Succinate dehydrogenase [ubiquinone] iron-sulfur subunit, mitochondrial OS=Homo sapiens OX=9606 GN=SDHB PE=1 SV=3	2.822	3	1	3	1	280	31.6	8.76														2
High	Q14508	WAP four-disulfide core domain protein 2 OS=Homo sapiens OX=9606 GN=WFDC2 PE=1 SV=2	2.822	11	1	1	1	124	13	4.84
High	P10301	Ras-related protein R-Ras OS=Homo sapiens OX=9606 GN=RRAS PE=1 SV=1	2.818	7	1	2	1	218	23.5	6.93
High	Q16082	Heat shock protein beta-2 OS=Homo sapiens OX=9606 GN=HSPB2 PE=1 SV=2	2.814	6	1	1	1	182	20.2	5.17
High	Q71UM5	40S ribosomal protein S27-like OS=Homo sapiens OX=9606 GN=RPS27L PE=1 SV=3	2.801	10	1	8	1	84	9.5	9.45
High	P06748	Nucleophosmin OS=Homo sapiens OX=9606 GN=NPM1 PE=1 SV=2	2.779	3	1	58	1	294	32.6	4.78		2	1			2								2														1	1	1		1	1	4	1	3	2		1
High	P10082	Peptide YY OS=Homo sapiens OX=9606 GN=PYY PE=1 SV=3	2.778	8	1	3	1	97	11.1	8.16
High	O75556	Mammaglobin-B OS=Homo sapiens OX=9606 GN=SCGB2A1 PE=1 SV=1	2.776	13	1	2	1	95	10.9	5.78
High	O96028	Histone-lysine N-methyltransferase NSD2 OS=Homo sapiens OX=9606 GN=NSD2 PE=1 SV=1	2.764	2	1	9	1	1365	152.2	8.69				5				1
High	P11413	Glucose-6-phosphate 1-dehydrogenase OS=Homo sapiens OX=9606 GN=G6PD PE=1 SV=4	2.764	2	1	1	1	515	59.2	6.84																																				1
High	P55060	Exportin-2 OS=Homo sapiens OX=9606 GN=CSE1L PE=1 SV=3	2.759	1	1	2	1	971	110.3	5.77
High	Q70Z35	Phosphatidylinositol 3,4,5-trisphosphate-dependent Rac exchanger 2 protein OS=Homo sapiens OX=9606 GN=PREX2 PE=1 SV=1	2.758	0	1	2	1	1606	182.5	7.44
High	P10109	Adrenodoxin, mitochondrial OS=Homo sapiens OX=9606 GN=FDX1 PE=1 SV=1	2.756	5	1	1	1	184	19.4	5.83		1
High	Q969I6	Sodium-coupled neutral amino acid transporter 4 OS=Homo sapiens OX=9606 GN=SLC38A4 PE=1 SV=1	2.748	5	1	1	1	547	60.7	6.47
High	Q14409	Glycerol kinase 3 OS=Homo sapiens OX=9606 GN=GK3P PE=2 SV=2	2.735	2	1	1	1	553	60.6	6.39														1
High	O43895	Xaa-Pro aminopeptidase 2 OS=Homo sapiens OX=9606 GN=XPNPEP2 PE=1 SV=3	2.732	1	1	2	1	674	75.6	6.04														1
High	Q969Q0	60S ribosomal protein L36a-like OS=Homo sapiens OX=9606 GN=RPL36AL PE=1 SV=3	2.727	8	1	3	1	106	12.5	10.65																																		1		1
High	Q8NI35	InaD-like protein OS=Homo sapiens OX=9606 GN=PATJ PE=1 SV=3	2.727	1	1	2	1	1801	196.2	4.94
High	Q15019	Septin-2 OS=Homo sapiens OX=9606 GN=SEPTIN2 PE=1 SV=1	2.72	4	1	1	1	361	41.5	6.6
High	P09874	Poly [ADP-ribose] polymerase 1 OS=Homo sapiens OX=9606 GN=PARP1 PE=1 SV=4	2.713	1	1	3	1	1014	113	8.88
High	Q9UN86	Ras GTPase-activating protein-binding protein 2 OS=Homo sapiens OX=9606 GN=G3BP2 PE=1 SV=2	2.71	3	1	2	1	482	54.1	5.55
High	Q14766	Latent-transforming growth factor beta-binding protein 1 OS=Homo sapiens OX=9606 GN=LTBP1 PE=1 SV=4	2.706	1	1	1	1	1721	186.7	5.96
High	Q8N5Z0	Kynurenine/alpha-aminoadipate aminotransferase, mitochondrial OS=Homo sapiens OX=9606 GN=AADAT PE=1 SV=2	2.694	2	1	3	1	425	47.3	6.96		1	1				1
High	Q6FHJ7	Secreted frizzled-related protein 4 OS=Homo sapiens OX=9606 GN=SFRP4 PE=1 SV=2	2.693	4	1	2	1	346	39.8	8.82
High	Q9Y6C9	Mitochondrial carrier homolog 2 OS=Homo sapiens OX=9606 GN=MTCH2 PE=1 SV=1	2.691	3	1	2	1	303	33.3	7.97				1										1
High	P82980	Retinol-binding protein 5 OS=Homo sapiens OX=9606 GN=RBP5 PE=1 SV=3	2.686	7	1	3	1	135	15.9	6.54														3
High	Q5SZK8	FRAS1-related extracellular matrix protein 2 OS=Homo sapiens OX=9606 GN=FREM2 PE=1 SV=2	2.672	0	1	2	1	3169	350.9	5.03
High	O75521	Enoyl-CoA delta isomerase 2, mitochondrial OS=Homo sapiens OX=9606 GN=ECI2 PE=1 SV=4	2.669	4	1	1	1	394	43.6	9														1
High	O95989	Diphosphoinositol polyphosphate phosphohydrolase 1 OS=Homo sapiens OX=9606 GN=NUDT3 PE=1 SV=1	2.665	8	1	1	1	172	19.5	6.34
High	O60774	Putative dimethylaniline monooxygenase [N-oxide-forming] 6 OS=Homo sapiens OX=9606 GN=FMO6P PE=5 SV=1	2.663	2	1	3	1	539	61.3	6.39						1
High	P05114	Non-histone chromosomal protein HMG-14 OS=Homo sapiens OX=9606 GN=HMGN1 PE=1 SV=3	2.661	14	1	1	1	100	10.7	9.6
High	Q6XQN6	Nicotinate phosphoribosyltransferase OS=Homo sapiens OX=9606 GN=NAPRT PE=1 SV=2	2.656	2	1	1	1	538	57.5	5.68		1
High	P22307	Non-specific lipid-transfer protein OS=Homo sapiens OX=9606 GN=SCP2 PE=1 SV=2	2.643	2	1	1	1	547	59	6.89						1
High	Q9BXM0	Periaxin OS=Homo sapiens OX=9606 GN=PRX PE=1 SV=2	2.64	1	1	1	1	1461	154.8	7.5
High	P56537	Eukaryotic translation initiation factor 6 OS=Homo sapiens OX=9606 GN=EIF6 PE=1 SV=1	2.637	4	1	2	1	245	26.6	4.68
High	Q86U42	Polyadenylate-binding protein 2 OS=Homo sapiens OX=9606 GN=PABPN1 PE=1 SV=3	2.634	4	1	2	1	306	32.7	5.06
High	Q02318	Sterol 26-hydroxylase, mitochondrial OS=Homo sapiens OX=9606 GN=CYP27A1 PE=1 SV=1	2.63	2	1	14	1	531	60.2	8.9		3		1	1		3							1
High	P62136	Serine/threonine-protein phosphatase PP1-alpha catalytic subunit OS=Homo sapiens OX=9606 GN=PPP1CA PE=1 SV=1	2.628	3	1	3	1	330	37.5	6.33
High	O94813	Slit homolog 2 protein OS=Homo sapiens OX=9606 GN=SLIT2 PE=1 SV=1	2.625	1	1	1	1	1529	169.8	7.06
High	Q14210	Lymphocyte antigen 6D OS=Homo sapiens OX=9606 GN=LY6D PE=1 SV=1	2.624	8	1	7	1	128	13.3	8.21																																							1
High	Q92530	Proteasome inhibitor PI31 subunit OS=Homo sapiens OX=9606 GN=PSMF1 PE=1 SV=2	2.621	6	1	1	1	271	29.8	5.74
High	Q63ZY3	KN motif and ankyrin repeat domain-containing protein 2 OS=Homo sapiens OX=9606 GN=KANK2 PE=1 SV=1	2.616	2	1	1	1	851	91.1	5.63
High	P07814	Bifunctional glutamate/proline--tRNA ligase OS=Homo sapiens OX=9606 GN=EPRS PE=1 SV=5	2.612	1	1	2	1	1512	170.5	7.33					1
High	P36507	Dual specificity mitogen-activated protein kinase kinase 2 OS=Homo sapiens OX=9606 GN=MAP2K2 PE=1 SV=1	2.599	4	1	6	1	400	44.4	6.55
High	Q8WWP7	GTPase IMAP family member 1 OS=Homo sapiens OX=9606 GN=GIMAP1 PE=1 SV=1	2.598	3	1	1	1	306	34.3	8.87
High	O75356	Ectonucleoside triphosphate diphosphohydrolase 5 OS=Homo sapiens OX=9606 GN=ENTPD5 PE=1 SV=1	2.592	3	1	1	1	428	47.5	6.33
High	P16070	CD44 antigen OS=Homo sapiens OX=9606 GN=CD44 PE=1 SV=3	2.591	2	1	1	1	742	81.5	5.33
High	Q2M2I8	AP2-associated protein kinase 1 OS=Homo sapiens OX=9606 GN=AAK1 PE=1 SV=3	2.583	2	1	2	1	961	103.8	6.6
High	P51687	Sulfite oxidase, mitochondrial OS=Homo sapiens OX=9606 GN=SUOX PE=1 SV=2	2.571	2	1	1	1	545	60.2	6.11														1
High	P53621	Coatomer subunit alpha OS=Homo sapiens OX=9606 GN=COPA PE=1 SV=2	2.558	1	1	2	1	1224	138.3	7.66
High	Q16134	Electron transfer flavoprotein-ubiquinone oxidoreductase, mitochondrial OS=Homo sapiens OX=9606 GN=ETFDH PE=1 SV=2	2.551	2	1	1	1	617	68.5	7.55																			1
High	Q9P273	Teneurin-3 OS=Homo sapiens OX=9606 GN=TENM3 PE=2 SV=3	2.532	1	1	6	1	2699	300.8	6.42																																				3
High	P05187	Alkaline phosphatase, placental type OS=Homo sapiens OX=9606 GN=ALPP PE=1 SV=2	2.525	2	1	1	1	535	57.9	6.29
High	Q8IV76	Circadian clock protein PASD1 OS=Homo sapiens OX=9606 GN=PASD1 PE=1 SV=1	2.517	1	1	10	1	773	87.4	5.07
High	O75340	Programmed cell death protein 6 OS=Homo sapiens OX=9606 GN=PDCD6 PE=1 SV=1	2.503	6	1	2	1	191	21.9	5.4
High	Q969P0	Immunoglobulin superfamily member 8 OS=Homo sapiens OX=9606 GN=IGSF8 PE=1 SV=1	2.5	1	1	1	1	613	65	8
High	P19022	Cadherin-2 OS=Homo sapiens OX=9606 GN=CDH2 PE=1 SV=4	2.494	2	1	1	1	906	99.7	4.81																							1
High	Q15651	High mobility group nucleosome-binding domain-containing protein 3 OS=Homo sapiens OX=9606 GN=HMGN3 PE=1 SV=2	2.491	15	1	1	1	99	10.7	9.66
High	Q6UXH9	Inactive serine protease PAMR1 OS=Homo sapiens OX=9606 GN=PAMR1 PE=1 SV=1	2.491	1	1	2	1	720	80.1	7.46
High	O14974	Protein phosphatase 1 regulatory subunit 12A OS=Homo sapiens OX=9606 GN=PPP1R12A PE=1 SV=1	2.473	1	1	1	1	1030	115.2	5.4
High	P28066	Proteasome subunit alpha type-5 OS=Homo sapiens OX=9606 GN=PSMA5 PE=1 SV=3	2.47	4	1	1	1	241	26.4	4.79
High	Q9UD71	Protein phosphatase 1 regulatory subunit 1B OS=Homo sapiens OX=9606 GN=PPP1R1B PE=1 SV=2	2.462	8	1	1	1	204	22.9	4.53
High	Q9BRL6	Serine/arginine-rich splicing factor 8 OS=Homo sapiens OX=9606 GN=SRSF8 PE=1 SV=1	2.461	3	1	18	1	282	32.3	11.72										1																		1		1			1			1			1
High	Q9UKM9	RNA-binding protein Raly OS=Homo sapiens OX=9606 GN=RALY PE=1 SV=1	2.46	3	1	5	1	306	32.4	9.17
High	Q14498	RNA-binding protein 39 OS=Homo sapiens OX=9606 GN=RBM39 PE=1 SV=2	2.456	2	1	2	1	530	59.3	10.1										1
High	P31415	Calsequestrin-1 OS=Homo sapiens OX=9606 GN=CASQ1 PE=1 SV=3	2.447	3	1	2	1	396	45.1	4.16
High	Q14739	Delta(14)-sterol reductase LBR OS=Homo sapiens OX=9606 GN=LBR PE=1 SV=2	2.442	1	1	9	1	615	70.7	9.36																													1	1		1					1
High	P12645	Bone morphogenetic protein 3 OS=Homo sapiens OX=9606 GN=BMP3 PE=1 SV=2	2.441	2	1	1	1	472	53.3	9.58
High	O60500	Nephrin OS=Homo sapiens OX=9606 GN=NPHS1 PE=1 SV=1	2.434	1	1	3	1	1241	134.7	5.64
High	Q05193	Dynamin-1 OS=Homo sapiens OX=9606 GN=DNM1 PE=1 SV=2	2.427	1	1	1	1	864	97.3	7.17
High	P30566	Adenylosuccinate lyase OS=Homo sapiens OX=9606 GN=ADSL PE=1 SV=2	2.423	2	1	2	1	484	54.9	7.11
High	Q08477	Cytochrome P450 4F3 OS=Homo sapiens OX=9606 GN=CYP4F3 PE=1 SV=2	2.421	3	1	1	1	520	59.8	7.64					1
High	P62081	40S ribosomal protein S7 OS=Homo sapiens OX=9606 GN=RPS7 PE=1 SV=1	2.421	4	1	21	1	194	22.1	10.1		1		2		3	1																									1				1	1
High	Q16674	Melanoma-derived growth regulatory protein OS=Homo sapiens OX=9606 GN=MIA PE=1 SV=1	2.418	8	1	1	1	131	14.5	8.79
High	Q8IWA5	Choline transporter-like protein 2 OS=Homo sapiens OX=9606 GN=SLC44A2 PE=1 SV=3	2.413	4	1	9	1	706	80.1	8.57
High	Q99459	Cell division cycle 5-like protein OS=Homo sapiens OX=9606 GN=CDC5L PE=1 SV=2	2.386	1	1	3	1	802	92.2	8.18
High	Q96HY6	DDRGK domain-containing protein 1 OS=Homo sapiens OX=9606 GN=DDRGK1 PE=1 SV=2	2.38	4	1	1	1	314	35.6	5.12
High	P39656	Dolichyl-diphosphooligosaccharide--protein glycosyltransferase 48 kDa subunit OS=Homo sapiens OX=9606 GN=DDOST PE=1 SV=4	2.379	2	1	24	1	456	50.8	6.55		3				1	1			1																						1				2
High	Q14118	Dystroglycan OS=Homo sapiens OX=9606 GN=DAG1 PE=1 SV=2	2.375	1	1	3	1	895	97.4	8.56																1
High	P35637	RNA-binding protein FUS OS=Homo sapiens OX=9606 GN=FUS PE=1 SV=1	2.363	3	1	1	1	526	53.4	9.36
Medium	P01033	Metalloproteinase inhibitor 1 OS=Homo sapiens OX=9606 GN=TIMP1 PE=1 SV=1	2.354	6	1	1	1	207	23.2	8.1
Medium	P23378	Glycine dehydrogenase (decarboxylating), mitochondrial OS=Homo sapiens OX=9606 GN=GLDC PE=1 SV=2	2.354	1	1	2	1	1020	112.7	7.11		1			1
Medium	Q96TA1	Protein Niban 2 OS=Homo sapiens OX=9606 GN=NIBAN2 PE=1 SV=3	2.352	2	1	4	1	746	84.1	6.19
Medium	Q9NR99	Matrix-remodeling-associated protein 5 OS=Homo sapiens OX=9606 GN=MXRA5 PE=1 SV=3	2.349	0	1	4	1	2828	312	8.32
Medium	Q9BW04	Specifically androgen-regulated gene protein OS=Homo sapiens OX=9606 GN=SARG PE=1 SV=2	2.348	5	1	1	1	601	63.9	8.62
Medium	P13987	CD59 glycoprotein OS=Homo sapiens OX=9606 GN=CD59 PE=1 SV=1	2.343	9	1	1	1	128	14.2	6.48
Medium	P28065	Proteasome subunit beta type-9 OS=Homo sapiens OX=9606 GN=PSMB9 PE=1 SV=2	2.336	5	1	1	1	219	23.3	5.03																																		1
Medium	A0A075B6R9	Probable non-functional immunoglobulin kappa variable 2D-24 OS=Homo sapiens OX=9606 GN=IGKV2D-24 PE=5 SV=1	2.33	11	1	5	1	120	13.1	8.87
Medium	Q9NZ01	Very-long-chain enoyl-CoA reductase OS=Homo sapiens OX=9606 GN=TECR PE=1 SV=1	2.319	3	1	1	1	308	36	9.45
Medium	P00742	Coagulation factor X OS=Homo sapiens OX=9606 GN=F10 PE=1 SV=2	2.318	2	1	1	1	488	54.7	5.94
Medium	Q9BPU6	Dihydropyrimidinase-related protein 5 OS=Homo sapiens OX=9606 GN=DPYSL5 PE=1 SV=1	2.306	4	1	5	1	564	61.4	7.2
Medium	P11766	Alcohol dehydrogenase class-3 OS=Homo sapiens OX=9606 GN=ADH5 PE=1 SV=4	2.3	3	1	3	1	374	39.7	7.49							1
Medium	Q14254	Flotillin-2 OS=Homo sapiens OX=9606 GN=FLOT2 PE=1 SV=2	2.297	3	1	1	1	428	47	5.25
Medium	O15217	Glutathione S-transferase A4 OS=Homo sapiens OX=9606 GN=GSTA4 PE=1 SV=1	2.284	4	1	41	1	222	25.7	8.27		6	4	7	5	7	8				3	1
Medium	Q14BN4	Sarcolemmal membrane-associated protein OS=Homo sapiens OX=9606 GN=SLMAP PE=1 SV=1	2.28	1	1	4	1	828	95.1	5.47	1
Medium	P20292	Arachidonate 5-lipoxygenase-activating protein OS=Homo sapiens OX=9606 GN=ALOX5AP PE=1 SV=2	2.268	5	1	7	1	161	18.1	8.44																																			1	3	1
Medium	Q5T750	Skin-specific protein 32 OS=Homo sapiens OX=9606 GN=XP32 PE=1 SV=1	2.267	3	1	11	1	250	26.2	7.97																1
Medium	Q12913	Receptor-type tyrosine-protein phosphatase eta OS=Homo sapiens OX=9606 GN=PTPRJ PE=1 SV=3	2.263	1	1	2	1	1337	145.9	5.58
Medium	P15941	Mucin-1 OS=Homo sapiens OX=9606 GN=MUC1 PE=1 SV=3	2.261	1	1	2	1	1255	122	7.47
Medium	P62195	26S proteasome regulatory subunit 8 OS=Homo sapiens OX=9606 GN=PSMC5 PE=1 SV=1	2.26	3	1	1	1	406	45.6	7.55
Medium	P35613	Basigin OS=Homo sapiens OX=9606 GN=BSG PE=1 SV=2	2.256	2	1	9	1	385	42.2	5.66																1		1					1	1
Medium	O95340	Bifunctional 3'-phosphoadenosine 5'-phosphosulfate synthase 2 OS=Homo sapiens OX=9606 GN=PAPSS2 PE=1 SV=2	2.25	1	1	1	1	614	69.5	8.03
Medium	P61077	Ubiquitin-conjugating enzyme E2 D3 OS=Homo sapiens OX=9606 GN=UBE2D3 PE=1 SV=1	2.238	7	1	1	1	147	16.7	7.8
Medium	Q99733	Nucleosome assembly protein 1-like 4 OS=Homo sapiens OX=9606 GN=NAP1L4 PE=1 SV=1	2.234	2	1	1	1	375	42.8	4.69
Medium	Q6P5S2	Protein LEG1 homolog OS=Homo sapiens OX=9606 GN=LEG1 PE=1 SV=2	2.229	3	1	1	1	330	37.9	6.15
Medium	P35606	Coatomer subunit beta' OS=Homo sapiens OX=9606 GN=COPB2 PE=1 SV=2	2.226	1	1	3	1	906	102.4	5.27
Medium	P08861	Chymotrypsin-like elastase family member 3B OS=Homo sapiens OX=9606 GN=CELA3B PE=1 SV=3	2.224	5	1	2	1	270	29.2	6.28
Medium	Q9UJS0	Calcium-binding mitochondrial carrier protein Aralar2 OS=Homo sapiens OX=9606 GN=SLC25A13 PE=1 SV=2	2.22	1	1	3	1	675	74.1	8.62						2	1
Medium	Q96HD9	N-acyl-aromatic-L-amino acid amidohydrolase (carboxylate-forming) OS=Homo sapiens OX=9606 GN=ACY3 PE=1 SV=1	2.219	3	1	1	1	319	35.2	5.9														1
Medium	A6NMZ7	Collagen alpha-6(VI) chain OS=Homo sapiens OX=9606 GN=COL6A6 PE=1 SV=2	2.206	0	1	4	1	2263	247	6.89
Medium	Q14956	Transmembrane glycoprotein NMB OS=Homo sapiens OX=9606 GN=GPNMB PE=1 SV=2	2.203	2	1	40	1	572	63.9	6.64							4
Medium	O95810	Caveolae-associated protein 2 OS=Homo sapiens OX=9606 GN=CAVIN2 PE=1 SV=3	2.197	3	1	1	1	425	47.1	5.21
Medium	P51857	Aldo-keto reductase family 1 member D1 OS=Homo sapiens OX=9606 GN=AKR1D1 PE=1 SV=1	2.188	3	1	2	1	326	37.4	7.5		2
Medium	Q14749	Glycine N-methyltransferase OS=Homo sapiens OX=9606 GN=GNMT PE=1 SV=3	2.188	3	1	6	1	295	32.7	7.02		3	1		1	1
Medium	P42704	Leucine-rich PPR motif-containing protein, mitochondrial OS=Homo sapiens OX=9606 GN=LRPPRC PE=1 SV=3	2.187	1	1	2	1	1394	157.8	6.13										2
Medium	Q9UBM7	7-dehydrocholesterol reductase OS=Homo sapiens OX=9606 GN=DHCR7 PE=1 SV=1	2.186	2	1	3	1	475	54.5	8.7					1		1
Medium	A0A087WX78	Putative elongin-A3 member C OS=Homo sapiens OX=9606 GN=ELOA3C PE=5 SV=3	2.179	5	1	10	1	387	41.6	8.68																											2
Medium	Q9NZM1	Myoferlin OS=Homo sapiens OX=9606 GN=MYOF PE=1 SV=1	2.177	1	1	10	1	2061	234.6	6.18
Medium	P43490	Nicotinamide phosphoribosyltransferase OS=Homo sapiens OX=9606 GN=NAMPT PE=1 SV=1	2.175	2	1	1	1	491	55.5	7.15
Medium	P26368	Splicing factor U2AF 65 kDa subunit OS=Homo sapiens OX=9606 GN=U2AF2 PE=1 SV=4	2.169	2	1	1	1	475	53.5	9.09
Medium	Q14032	Bile acid-CoA:amino acid N-acyltransferase OS=Homo sapiens OX=9606 GN=BAAT PE=1 SV=1	2.169	3	1	2	1	418	46.3	6.99		1				1
Medium	O00182	Galectin-9 OS=Homo sapiens OX=9606 GN=LGALS9 PE=1 SV=2	2.163	2	1	2	1	355	39.5	9.17
Medium	Q96BW5	Phosphotriesterase-related protein OS=Homo sapiens OX=9606 GN=PTER PE=1 SV=1	2.162	3	1	1	1	349	39	6.52
Medium	P11532	Dystrophin OS=Homo sapiens OX=9606 GN=DMD PE=1 SV=3	2.149	0	1	1	1	3685	426.5	5.88																									1
Medium	Q9Y5K6	CD2-associated protein OS=Homo sapiens OX=9606 GN=CD2AP PE=1 SV=1	2.148	2	1	1	1	639	71.4	6.4
Medium	Q6P4A8	Phospholipase B-like 1 OS=Homo sapiens OX=9606 GN=PLBD1 PE=1 SV=2	2.145	2	1	1	1	553	63.2	9.06																																		1
Medium	Q96AG4	Leucine-rich repeat-containing protein 59 OS=Homo sapiens OX=9606 GN=LRRC59 PE=1 SV=1	2.144	3	1	1	1	307	34.9	9.57
Medium	Q8N2S1	Latent-transforming growth factor beta-binding protein 4 OS=Homo sapiens OX=9606 GN=LTBP4 PE=1 SV=2	2.142	1	1	2	1	1624	173.3	5.43
Medium	Q99469	SH3 and cysteine-rich domain-containing protein OS=Homo sapiens OX=9606 GN=STAC PE=1 SV=1	2.142	6	1	19	1	402	44.5	8.46
Medium	Q9Y512	Sorting and assembly machinery component 50 homolog OS=Homo sapiens OX=9606 GN=SAMM50 PE=1 SV=3	2.139	2	1	1	1	469	51.9	6.9
Medium	Q8TAD2	Interleukin-17D OS=Homo sapiens OX=9606 GN=IL17D PE=2 SV=1	2.137	6	1	1	1	202	21.9	8.98
Medium	P10253	Lysosomal alpha-glucosidase OS=Homo sapiens OX=9606 GN=GAA PE=1 SV=4	2.135	2	1	1	1	952	105.3	6
Medium	P28300	Protein-lysine 6-oxidase OS=Homo sapiens OX=9606 GN=LOX PE=1 SV=2	2.127	2	1	2	1	417	46.9	8.09
Medium	P50238	Cysteine-rich protein 1 OS=Homo sapiens OX=9606 GN=CRIP1 PE=1 SV=3	2.123	12	1	4	1	77	8.5	8.75
Medium	P61457	Pterin-4-alpha-carbinolamine dehydratase OS=Homo sapiens OX=9606 GN=PCBD1 PE=1 SV=2	2.121	8	1	14	1	104	12	6.8		3	1
Medium	O00267	Transcription elongation factor SPT5 OS=Homo sapiens OX=9606 GN=SUPT5H PE=1 SV=1	2.115	1	1	1	1	1087	120.9	5.06
Medium	Q8TD31	Coiled-coil alpha-helical rod protein 1 OS=Homo sapiens OX=9606 GN=CCHCR1 PE=1 SV=2	2.111	2	1	3	1	782	88.6	5.95
Medium	P15814	Immunoglobulin lambda-like polypeptide 1 OS=Homo sapiens OX=9606 GN=IGLL1 PE=1 SV=1	2.106	9	1	3	1	213	22.9	10.07
Medium	Q9H009	Nascent polypeptide-associated complex subunit alpha-2 OS=Homo sapiens OX=9606 GN=NACA2 PE=1 SV=1	2.103	7	1	2	1	215	23.2	4.73
Medium	O94903	Pyridoxal phosphate homeostasis protein OS=Homo sapiens OX=9606 GN=PLPBP PE=1 SV=1	2.102	3	1	2	1	275	30.3	7.5						1
Medium	P51606	N-acylglucosamine 2-epimerase OS=Homo sapiens OX=9606 GN=RENBP PE=1 SV=2	2.101	2	1	1	1	427	48.8	6.37														1
Medium	Q13151	Heterogeneous nuclear ribonucleoprotein A0 OS=Homo sapiens OX=9606 GN=HNRNPA0 PE=1 SV=1	2.099	4	1	2	1	305	30.8	9.29																																		1
Medium	Q9Y5Q6	Insulin-like peptide INSL5 OS=Homo sapiens OX=9606 GN=INSL5 PE=1 SV=2	2.097	6	1	1	1	135	15.3	7.24
Medium	Q9BVK6	Transmembrane emp24 domain-containing protein 9 OS=Homo sapiens OX=9606 GN=TMED9 PE=1 SV=2	2.095	4	1	2	1	235	27.3	8.02
Medium	Q16610	Extracellular matrix protein 1 OS=Homo sapiens OX=9606 GN=ECM1 PE=1 SV=2	2.094	2	1	1	1	540	60.6	6.71
Medium	Q99829	Copine-1 OS=Homo sapiens OX=9606 GN=CPNE1 PE=1 SV=1	2.088	2	1	1	1	537	59	5.83
Medium	Q16527	Cysteine and glycine-rich protein 2 OS=Homo sapiens OX=9606 GN=CSRP2 PE=1 SV=3	2.085	8	1	1	1	193	20.9	8.62
Medium	Q13361	Microfibrillar-associated protein 5 OS=Homo sapiens OX=9606 GN=MFAP5 PE=1 SV=1	2.085	6	1	1	1	173	19.6	5.94
Medium	Q9UHQ9	NADH-cytochrome b5 reductase 1 OS=Homo sapiens OX=9606 GN=CYB5R1 PE=1 SV=1	2.084	3	1	2	1	305	34.1	9.38
Medium	Q8IYE0	Coiled-coil domain-containing protein 146 OS=Homo sapiens OX=9606 GN=CCDC146 PE=1 SV=2	2.084	1	1	2	1	955	112.7	8.48
Medium	P09497	Clathrin light chain B OS=Homo sapiens OX=9606 GN=CLTB PE=1 SV=1	2.081	4	1	1	1	229	25.2	4.64
Medium	O75342	Arachidonate 12-lipoxygenase, 12R-type OS=Homo sapiens OX=9606 GN=ALOX12B PE=1 SV=1	2.066	2	1	2	1	701	80.3	7.64
Medium	Q9HBJ7	Ubiquitin carboxyl-terminal hydrolase 29 OS=Homo sapiens OX=9606 GN=USP29 PE=2 SV=1	2.064	2	1	2	1	922	104.1	5.91
Medium	Q5R3I4	Tetratricopeptide repeat protein 38 OS=Homo sapiens OX=9606 GN=TTC38 PE=1 SV=1	2.062	2	1	1	1	469	52.8	5.99
Medium	P56539	Caveolin-3 OS=Homo sapiens OX=9606 GN=CAV3 PE=1 SV=1	2.061	7	1	2	1	151	17.2	5.78
Medium	O75208	Ubiquinone biosynthesis protein COQ9, mitochondrial OS=Homo sapiens OX=9606 GN=COQ9 PE=1 SV=1	2.048	7	1	3	1	318	35.5	5.94															1
Medium	Q92541	RNA polymerase-associated protein RTF1 homolog OS=Homo sapiens OX=9606 GN=RTF1 PE=1 SV=4	2.046	2	1	3	1	710	80.3	8.15															1				1					1
Medium	Q9NZA1	Chloride intracellular channel protein 5 OS=Homo sapiens OX=9606 GN=CLIC5 PE=1 SV=3	2.046	3	1	3	1	410	46.5	4.82
Medium	Q92896	Golgi apparatus protein 1 OS=Homo sapiens OX=9606 GN=GLG1 PE=1 SV=2	2.044	1	1	2	1	1179	134.5	6.9
Medium	P49755	Transmembrane emp24 domain-containing protein 10 OS=Homo sapiens OX=9606 GN=TMED10 PE=1 SV=2	2.042	4	1	2	1	219	25	7.44
Medium	P02489	Alpha-crystallin A chain OS=Homo sapiens OX=9606 GN=CRYAA PE=1 SV=2	2.04	6	1	1	1	173	19.9	6.2														1
Medium	P0DN79	Cystathionine beta-synthase-like protein OS=Homo sapiens OX=9606 GN=CBSL PE=1 SV=1	2.035	1	1	3	1	551	60.5	6.65		3
Medium	P04430	Immunoglobulin kappa variable 1-16 OS=Homo sapiens OX=9606 GN=IGKV1-16 PE=1 SV=2	2.03	14	1	3	1	117	12.6	8.16
Medium	Q9UQE7	Structural maintenance of chromosomes protein 3 OS=Homo sapiens OX=9606 GN=SMC3 PE=1 SV=2	2.026	1	1	1	1	1217	141.5	7.18
Medium	Q8NBJ4	Golgi membrane protein 1 OS=Homo sapiens OX=9606 GN=GOLM1 PE=1 SV=1	2.023	2	1	3	1	401	45.3	4.97
Medium	P37108	Signal recognition particle 14 kDa protein OS=Homo sapiens OX=9606 GN=SRP14 PE=1 SV=2	2.019	21	1	1	1	136	14.6	10.04
Medium	Q86UU1	Pleckstrin homology-like domain family B member 1 OS=Homo sapiens OX=9606 GN=PHLDB1 PE=1 SV=1	2.014	1	1	7	1	1377	151.1	8.63																																						1
Medium	Q5VTU8	ATP synthase subunit epsilon-like protein, mitochondrial OS=Homo sapiens OX=9606 GN=ATP5F1EP2 PE=1 SV=1	2.007	16	1	2	1	51	5.8	10.14														1	1
Medium	P84095	Rho-related GTP-binding protein RhoG OS=Homo sapiens OX=9606 GN=RHOG PE=1 SV=1	2.006	4	1	2	1	191	21.3	8.12
Medium	Q04760	Lactoylglutathione lyase OS=Homo sapiens OX=9606 GN=GLO1 PE=1 SV=4	2.003	4	1	2	1	184	20.8	5.31										1																										1
Medium	Q5H9R4	Armadillo repeat-containing X-linked protein 4 OS=Homo sapiens OX=9606 GN=ARMCX4 PE=2 SV=3	2.003	0	1	173	1	2290	235.8	5.83								5						2					4												1					2
Medium	P07686	Beta-hexosaminidase subunit beta OS=Homo sapiens OX=9606 GN=HEXB PE=1 SV=3	1.998	2	1	2	1	556	63.1	6.76
Medium	P62308	Small nuclear ribonucleoprotein G OS=Homo sapiens OX=9606 GN=SNRPG PE=1 SV=1	1.985	9	1	2	1	76	8.5	8.88		1
Medium	Q9UHD9	Ubiquilin-2 OS=Homo sapiens OX=9606 GN=UBQLN2 PE=1 SV=2	1.983	3	1	6	1	624	65.7	5.22
Medium	P0C2Y1	Putative neuroblastoma breakpoint family member 7 OS=Homo sapiens OX=9606 GN=NBPF7 PE=5 SV=1	1.981	2	1	8	1	421	48.1	4.79		3	1	2		1						1
Medium	Q8NEX9	Short-chain dehydrogenase/reductase family 9C member 7 OS=Homo sapiens OX=9606 GN=SDR9C7 PE=1 SV=1	1.978	3	1	1	1	313	35.2	9.16
Medium	P51571	Translocon-associated protein subunit delta OS=Homo sapiens OX=9606 GN=SSR4 PE=1 SV=1	1.976	6	1	2	1	173	19	6.15
Medium	A0A1B0GVQ3	Coiled-coil domain-containing protein 200 OS=Homo sapiens OX=9606 GN=CCDC200 PE=4 SV=1	1.975	17	1	1	1	168	19.4	9.22				1
Medium	P35659	Protein DEK OS=Homo sapiens OX=9606 GN=DEK PE=1 SV=1	1.972	2	1	4	1	375	42.6	8.56																																		1
Medium	Q9Y265	RuvB-like 1 OS=Homo sapiens OX=9606 GN=RUVBL1 PE=1 SV=1	1.971	2	1	1	1	456	50.2	6.42
Medium	Q02952	A-kinase anchor protein 12 OS=Homo sapiens OX=9606 GN=AKAP12 PE=1 SV=4	1.966	0	1	2	1	1782	191.4	4.41
Medium	P25788	Proteasome subunit alpha type-3 OS=Homo sapiens OX=9606 GN=PSMA3 PE=1 SV=2	1.966	5	1	1	1	255	28.4	5.33
Medium	Q9H3G5	Probable serine carboxypeptidase CPVL OS=Homo sapiens OX=9606 GN=CPVL PE=1 SV=2	1.965	2	1	3	1	476	54.1	5.62
Medium	P16144	Integrin beta-4 OS=Homo sapiens OX=9606 GN=ITGB4 PE=1 SV=5	1.962	0	1	1	1	1822	202	6.09
Medium	Q1KMD3	Heterogeneous nuclear ribonucleoprotein U-like protein 2 OS=Homo sapiens OX=9606 GN=HNRNPUL2 PE=1 SV=1	1.962	2	1	1	1	747	85.1	4.91
Medium	Q07654	Trefoil factor 3 OS=Homo sapiens OX=9606 GN=TFF3 PE=1 SV=2	1.957	7	1	3	1	94	10.2	6.92
Medium	Q68EM7	Rho GTPase-activating protein 17 OS=Homo sapiens OX=9606 GN=ARHGAP17 PE=1 SV=1	1.95	1	1	1	1	881	95.4	7.62
Medium	P24539	ATP synthase F(0) complex subunit B1, mitochondrial OS=Homo sapiens OX=9606 GN=ATP5PB PE=1 SV=2	1.948	3	1	1	1	256	28.9	9.36																			1
Medium	P09936	Ubiquitin carboxyl-terminal hydrolase isozyme L1 OS=Homo sapiens OX=9606 GN=UCHL1 PE=1 SV=2	1.946	4	1	6	1	223	24.8	5.48											1
Medium	Q9NYF8	Bcl-2-associated transcription factor 1 OS=Homo sapiens OX=9606 GN=BCLAF1 PE=1 SV=2	1.943	1	1	14	1	920	106.1	9.98
Medium	Q9BXJ0	Complement C1q tumor necrosis factor-related protein 5 OS=Homo sapiens OX=9606 GN=C1QTNF5 PE=1 SV=1	1.94	5	1	6	1	243	25.3	6.54
Medium	A0A075B6I0	Immunoglobulin lambda variable 8-61 OS=Homo sapiens OX=9606 GN=IGLV8-61 PE=3 SV=7	1.939	7	1	9	1	122	12.8	4.55
Medium	P22087	rRNA 2'-O-methyltransferase fibrillarin OS=Homo sapiens OX=9606 GN=FBL PE=1 SV=2	1.925	4	1	1	1	321	33.8	10.18
Medium	Q14520	Hyaluronan-binding protein 2 OS=Homo sapiens OX=9606 GN=HABP2 PE=1 SV=1	1.923	2	1	3	1	560	62.6	6.54
Medium	Q8WW12	PEST proteolytic signal-containing nuclear protein OS=Homo sapiens OX=9606 GN=PCNP PE=1 SV=2	1.921	6	1	2	1	178	18.9	7.49
Medium	P61916	NPC intracellular cholesterol transporter 2 OS=Homo sapiens OX=9606 GN=NPC2 PE=1 SV=1	1.918	6	1	4	1	151	16.6	7.65												1		2																							1
Medium	P24310	Cytochrome c oxidase subunit 7A1, mitochondrial OS=Homo sapiens OX=9606 GN=COX7A1 PE=1 SV=2	1.908	13	1	1	1	79	9.1	10.11
Medium	P08621	U1 small nuclear ribonucleoprotein 70 kDa OS=Homo sapiens OX=9606 GN=SNRNP70 PE=1 SV=2	1.907	2	1	4	1	437	51.5	9.94																																		2
Medium	Q9BRQ6	MICOS complex subunit MIC25 OS=Homo sapiens OX=9606 GN=CHCHD6 PE=1 SV=1	1.904	3	1	2	1	235	26.4	8.85
Medium	P17655	Calpain-2 catalytic subunit OS=Homo sapiens OX=9606 GN=CAPN2 PE=1 SV=6	1.902	1	1	4	1	700	79.9	4.98										1
Medium	P30153	Serine/threonine-protein phosphatase 2A 65 kDa regulatory subunit A alpha isoform OS=Homo sapiens OX=9606 GN=PPP2R1A PE=1 SV=4	1.894	1	1	3	1	589	65.3	5.11
Medium	Q15437	Protein transport protein Sec23B OS=Homo sapiens OX=9606 GN=SEC23B PE=1 SV=2	1.894	1	1	1	1	767	86.4	6.89
Medium	Q9Y4W6	AFG3-like protein 2 OS=Homo sapiens OX=9606 GN=AFG3L2 PE=1 SV=2	1.892	1	1	1	1	797	88.5	8.66
Medium	Q7KZ85	Transcription elongation factor SPT6 OS=Homo sapiens OX=9606 GN=SUPT6H PE=1 SV=2	1.886	1	1	68	1	1726	198.9	4.91																													2	2	7	2	1	4	2	2	3	2
Medium	A0A0C4DH43	Immunoglobulin heavy variable 2-70D OS=Homo sapiens OX=9606 GN=IGHV2-70D PE=3 SV=1	1.886	12	1	1	1	119	13.3	8.29
Medium	Q8WUM9	Sodium-dependent phosphate transporter 1 OS=Homo sapiens OX=9606 GN=SLC20A1 PE=1 SV=1	1.884	3	1	1	1	679	73.7	7.08
Medium	P62847	40S ribosomal protein S24 OS=Homo sapiens OX=9606 GN=RPS24 PE=1 SV=1	1.881	6	1	1	1	133	15.4	10.78
Medium	Q9UBU3	Appetite-regulating hormone OS=Homo sapiens OX=9606 GN=GHRL PE=1 SV=1	1.873	9	1	1	1	117	12.9	5.5
Medium	Q9UHK6	Alpha-methylacyl-CoA racemase OS=Homo sapiens OX=9606 GN=AMACR PE=1 SV=2	1.865	3	1	1	1	382	42.4	6.44
Medium	Q9UBX7	Kallikrein-11 OS=Homo sapiens OX=9606 GN=KLK11 PE=1 SV=2	1.865	2	1	40	1	282	31	8.94
Medium	P35914	Hydroxymethylglutaryl-CoA lyase, mitochondrial OS=Homo sapiens OX=9606 GN=HMGCL PE=1 SV=2	1.863	3	1	2	1	325	34.3	8.54				1	1
Medium	Q5JRA6	Transport and Golgi organization protein 1 homolog OS=Homo sapiens OX=9606 GN=MIA3 PE=1 SV=1	1.863	1	1	1	1	1907	213.6	4.84
Medium	P61204	ADP-ribosylation factor 3 OS=Homo sapiens OX=9606 GN=ARF3 PE=1 SV=2	1.859	6	1	1	1	181	20.6	7.43
Medium	P28072	Proteasome subunit beta type-6 OS=Homo sapiens OX=9606 GN=PSMB6 PE=1 SV=4	1.853	4	1	1	1	239	25.3	4.92
Medium	Q32P28	Prolyl 3-hydroxylase 1 OS=Homo sapiens OX=9606 GN=P3H1 PE=1 SV=2	1.852	1	1	32	1	736	83.3	5.14
Medium	Q96MP5	Zinc finger SWIM domain-containing protein 3 OS=Homo sapiens OX=9606 GN=ZSWIM3 PE=2 SV=2	1.843	1	1	1	1	696	79.4	7.47																							1
Medium	Q15020	Squamous cell carcinoma antigen recognized by T-cells 3 OS=Homo sapiens OX=9606 GN=SART3 PE=1 SV=1	1.843	1	1	3	1	963	109.9	5.57
Medium	Q15691	Microtubule-associated protein RP/EB family member 1 OS=Homo sapiens OX=9606 GN=MAPRE1 PE=1 SV=3	1.841	7	1	2	1	268	30	5.14
Medium	O94832	Unconventional myosin-Id OS=Homo sapiens OX=9606 GN=MYO1D PE=1 SV=2	1.836	1	1	5	1	1006	116.1	9.39
Medium	P17612	cAMP-dependent protein kinase catalytic subunit alpha OS=Homo sapiens OX=9606 GN=PRKACA PE=1 SV=2	1.835	3	1	1	1	351	40.6	8.79
Medium	O75323	Protein NipSnap homolog 2 OS=Homo sapiens OX=9606 GN=NIPSNAP2 PE=1 SV=1	1.83	3	1	3	1	286	33.7	9.36									1										1
Medium	Q7Z4V5	Hepatoma-derived growth factor-related protein 2 OS=Homo sapiens OX=9606 GN=HDGFL2 PE=1 SV=1	1.824	2	1	1	1	671	74.3	7.49
Medium	Q9UNZ2	NSFL1 cofactor p47 OS=Homo sapiens OX=9606 GN=NSFL1C PE=1 SV=2	1.823	3	1	5	1	370	40.5	5.1
Medium	O75762	Transient receptor potential cation channel subfamily A member 1 OS=Homo sapiens OX=9606 GN=TRPA1 PE=1 SV=3	1.82	1	1	1	1	1119	127.4	7.12
Medium	Q8TCC7	Solute carrier family 22 member 8 OS=Homo sapiens OX=9606 GN=SLC22A8 PE=1 SV=1	1.805	2	1	3	1	542	59.8	8.85												2		1
Medium	Q86Y22	Collagen alpha-1(XXIII) chain OS=Homo sapiens OX=9606 GN=COL23A1 PE=1 SV=1	1.801	2	1	39	1	540	51.9	7.25
Medium	O00541	Pescadillo homolog OS=Homo sapiens OX=9606 GN=PES1 PE=1 SV=1	1.798	1	1	4	1	588	68	7.33
Medium	Q9UKY7	Protein CDV3 homolog OS=Homo sapiens OX=9606 GN=CDV3 PE=1 SV=1	1.795	3	1	1	1	258	27.3	6.4			1
Medium	P51610	Host cell factor 1 OS=Homo sapiens OX=9606 GN=HCFC1 PE=1 SV=2	1.793	1	1	1	1	2035	208.6	7.46
Medium	Q9P0L0	Vesicle-associated membrane protein-associated protein A OS=Homo sapiens OX=9606 GN=VAPA PE=1 SV=3	1.79	3	1	1	1	249	27.9	8.62
Medium	Q96M89	Coiled-coil domain-containing protein 138 OS=Homo sapiens OX=9606 GN=CCDC138 PE=1 SV=1	1.79	2	1	1	1	665	76.2	8.53																														1
Medium	Q8NC26	Zinc finger protein 114 OS=Homo sapiens OX=9606 GN=ZNF114 PE=1 SV=1	1.789	5	1	1	1	417	47.7	8.59
Medium	P27352	Cobalamin binding intrinsic factor OS=Homo sapiens OX=9606 GN=CBLIF PE=1 SV=2	1.787	3	1	1	1	417	45.4	6.14
Medium	P56856	Claudin-18 OS=Homo sapiens OX=9606 GN=CLDN18 PE=1 SV=1	1.781	6	1	2	1	261	27.8	8.1
Medium	Q9UBS4	DnaJ homolog subfamily B member 11 OS=Homo sapiens OX=9606 GN=DNAJB11 PE=1 SV=1	1.774	2	1	3	1	358	40.5	6.18																														1						1
Medium	P0DPA2	V-set and immunoglobulin domain-containing protein 8 OS=Homo sapiens OX=9606 GN=VSIG8 PE=2 SV=1	1.773	2	1	1	1	414	43.9	7.2																															1
Medium	Q8N8E3	Centrosomal protein of 112 kDa OS=Homo sapiens OX=9606 GN=CEP112 PE=1 SV=2	1.772	1	1	10	1	955	112.7	6.68
Medium	P25787	Proteasome subunit alpha type-2 OS=Homo sapiens OX=9606 GN=PSMA2 PE=1 SV=2	1.772	4	1	4	1	234	25.9	7.43
Medium	Q16531	DNA damage-binding protein 1 OS=Homo sapiens OX=9606 GN=DDB1 PE=1 SV=1	1.77	1	1	1	1	1140	126.9	5.26
Medium	O95159	Zinc finger protein-like 1 OS=Homo sapiens OX=9606 GN=ZFPL1 PE=1 SV=2	1.77	3	1	1	1	310	34.1	8.07
Medium	O00585	C-C motif chemokine 21 OS=Homo sapiens OX=9606 GN=CCL21 PE=1 SV=1	1.767	7	1	1	1	134	14.6	10.1
Medium	Q9P253	Vacuolar protein sorting-associated protein 18 homolog OS=Homo sapiens OX=9606 GN=VPS18 PE=1 SV=2	1.765	1	1	3	1	973	110.1	6.07
Medium	Q6UVJ0	Spindle assembly abnormal protein 6 homolog OS=Homo sapiens OX=9606 GN=SASS6 PE=1 SV=1	1.756	1	1	14	1	657	74.4	7.55																					1	1	1	1	1	1
Medium	Q70J99	Protein unc-13 homolog D OS=Homo sapiens OX=9606 GN=UNC13D PE=1 SV=1	1.754	1	1	1	1	1090	123.2	6.65
Medium	P34932	Heat shock 70 kDa protein 4 OS=Homo sapiens OX=9606 GN=HSPA4 PE=1 SV=4	1.752	1	1	1	1	840	94.3	5.19
Medium	Q09161	Nuclear cap-binding protein subunit 1 OS=Homo sapiens OX=9606 GN=NCBP1 PE=1 SV=1	1.75	5	1	1	1	790	91.8	6.43
Medium	P54727	UV excision repair protein RAD23 homolog B OS=Homo sapiens OX=9606 GN=RAD23B PE=1 SV=1	1.747	2	1	5	1	409	43.1	4.84					1
Medium	O95382	Mitogen-activated protein kinase kinase kinase 6 OS=Homo sapiens OX=9606 GN=MAP3K6 PE=1 SV=3	1.743	1	1	4	1	1288	142.5	7.11
Medium	P61081	NEDD8-conjugating enzyme Ubc12 OS=Homo sapiens OX=9606 GN=UBE2M PE=1 SV=1	1.738	4	1	1	1	183	20.9	7.69
Medium	Q9UII2	ATPase inhibitor, mitochondrial OS=Homo sapiens OX=9606 GN=ATP5IF1 PE=1 SV=1	1.737	8	1	2	1	106	12.2	9.35
Medium	Q92609	TBC1 domain family member 5 OS=Homo sapiens OX=9606 GN=TBC1D5 PE=1 SV=1	1.736	2	1	1	1	795	88.9	6.54
Medium	Q9NQR4	Omega-amidase NIT2 OS=Homo sapiens OX=9606 GN=NIT2 PE=1 SV=1	1.733	3	1	5	1	276	30.6	7.21		1				3	1
Medium	Q7Z3D6	D-glutamate cyclase, mitochondrial OS=Homo sapiens OX=9606 GN=DGLUCY PE=1 SV=2	1.731	2	1	1	1	616	66.4	6.79		1
Medium	Q5TAP6	U3 small nucleolar RNA-associated protein 14 homolog C OS=Homo sapiens OX=9606 GN=UTP14C PE=1 SV=1	1.73	1	1	3	1	766	87.1	7.15														3
Medium	O43150	Arf-GAP with SH3 domain, ANK repeat and PH domain-containing protein 2 OS=Homo sapiens OX=9606 GN=ASAP2 PE=1 SV=3	1.73	1	1	3	1	1006	111.6	6.68
Medium	Q9Y678	Coatomer subunit gamma-1 OS=Homo sapiens OX=9606 GN=COPG1 PE=1 SV=1	1.729	1	1	2	1	874	97.7	5.47
Medium	P15509	Granulocyte-macrophage colony-stimulating factor receptor subunit alpha OS=Homo sapiens OX=9606 GN=CSF2RA PE=1 SV=1	1.728	10	1	1	1	400	46.2	7.75
Medium	P56199	Integrin alpha-1 OS=Homo sapiens OX=9606 GN=ITGA1 PE=1 SV=2	1.724	1	1	2	1	1179	130.8	6.29
Medium	O75596	C-type lectin domain family 3 member A OS=Homo sapiens OX=9606 GN=CLEC3A PE=1 SV=1	1.724	4	1	4	1	197	22.2	8.84
Medium	O75081	Protein CBFA2T3 OS=Homo sapiens OX=9606 GN=CBFA2T3 PE=1 SV=2	1.723	2	1	1	1	653	71.1	8.18
Medium	P0DPK5	Putative histone H3.X OS=Homo sapiens OX=9606 PE=5 SV=1	1.721	5	1	40	1	147	16.5	11.39															1	1					1		1	1															2
Medium	Q14165	Malectin OS=Homo sapiens OX=9606 GN=MLEC PE=1 SV=1	1.719	2	1	3	1	292	32.2	5.41
Medium	Q9Y4F1	FERM, ARHGEF and pleckstrin domain-containing protein 1 OS=Homo sapiens OX=9606 GN=FARP1 PE=1 SV=1	1.716	1	1	2	1	1045	118.6	8.15										2
Medium	P50991	T-complex protein 1 subunit delta OS=Homo sapiens OX=9606 GN=CCT4 PE=1 SV=4	1.707	2	1	3	1	539	57.9	7.83																																		1
Medium	Q16513	Serine/threonine-protein kinase N2 OS=Homo sapiens OX=9606 GN=PKN2 PE=1 SV=1	1.706	2	1	1	1	984	112	6.3																																			1
Medium	Q8WUP2	Filamin-binding LIM protein 1 OS=Homo sapiens OX=9606 GN=FBLIM1 PE=1 SV=2	1.706	2	1	1	1	373	40.6	6.02
Medium	P41439	Folate receptor gamma OS=Homo sapiens OX=9606 GN=FOLR3 PE=1 SV=2	1.696	3	1	1	1	245	27.9	7.66																														1
Medium	O60264	SWI/SNF-related matrix-associated actin-dependent regulator of chromatin subfamily A member 5 OS=Homo sapiens OX=9606 GN=SMARCA5 PE=1 SV=1	1.695	1	1	2	1	1052	121.8	8.09				1			1
Medium	Q5IJ48	Protein crumbs homolog 2 OS=Homo sapiens OX=9606 GN=CRB2 PE=1 SV=2	1.693	1	1	1	1	1285	134.2	5.55
Medium	Q9HCM3	UPF0606 protein KIAA1549 OS=Homo sapiens OX=9606 GN=KIAA1549 PE=1 SV=4	1.69	0	1	30	1	1950	210.6	6.11		3		1	1	1						2
Medium	Q9UPR6	Zinc finger RNA-binding protein 2 OS=Homo sapiens OX=9606 GN=ZFR2 PE=2 SV=3	1.689	4	1	1	1	939	101.3	8.44
Medium	Q15109	Advanced glycosylation end product-specific receptor OS=Homo sapiens OX=9606 GN=AGER PE=1 SV=1	1.688	4	1	1	1	404	42.8	6.13
Medium	Q8WXG1	Radical S-adenosyl methionine domain-containing protein 2 OS=Homo sapiens OX=9606 GN=RSAD2 PE=1 SV=1	1.684	5	1	3	1	361	42.1	8.22
Medium	P14324	Farnesyl pyrophosphate synthase OS=Homo sapiens OX=9606 GN=FDPS PE=1 SV=4	1.683	4	1	1	1	419	48.2	6.15																											1
Medium	O94874	E3 UFM1-protein ligase 1 OS=Homo sapiens OX=9606 GN=UFL1 PE=1 SV=2	1.677	1	1	21	1	794	89.5	6.79		2	4	3			2			1	1	1
Medium	Q9UL25	Ras-related protein Rab-21 OS=Homo sapiens OX=9606 GN=RAB21 PE=1 SV=3	1.673	4	1	3	1	225	24.3	7.94
Medium	Q86UL8	Membrane-associated guanylate kinase, WW and PDZ domain-containing protein 2 OS=Homo sapiens OX=9606 GN=MAGI2 PE=1 SV=3	1.671	1	1	1	1	1455	158.7	6.35
Medium	Q86TJ2	Transcriptional adapter 2-beta OS=Homo sapiens OX=9606 GN=TADA2B PE=1 SV=2	1.666	2	1	40	1	420	48.4	7.83																				1																			1
Medium	Q9Y4F9	Rho family-interacting cell polarization regulator 2 OS=Homo sapiens OX=9606 GN=RIPOR2 PE=1 SV=4	1.666	1	1	6	1	1068	118.4	5.41
Medium	Q92621	Nuclear pore complex protein Nup205 OS=Homo sapiens OX=9606 GN=NUP205 PE=1 SV=3	1.663	1	1	3	1	2012	227.8	6.19
Medium	O00142	Thymidine kinase 2, mitochondrial OS=Homo sapiens OX=9606 GN=TK2 PE=1 SV=4	1.663	3	1	11	1	265	31	8.46																																2
Medium	Q9NS71	Gastrokine-1 OS=Homo sapiens OX=9606 GN=GKN1 PE=2 SV=3	1.65	4	1	4	1	199	22	6.32
Medium	Q9P283	Semaphorin-5B OS=Homo sapiens OX=9606 GN=SEMA5B PE=2 SV=4	1.649	1	1	2	1	1151	125.8	7.65
Medium	Q9UL46	Proteasome activator complex subunit 2 OS=Homo sapiens OX=9606 GN=PSME2 PE=1 SV=4	1.647	3	1	2	1	239	27.4	5.73							1
Medium	Q9Y2C9	Toll-like receptor 6 OS=Homo sapiens OX=9606 GN=TLR6 PE=1 SV=2	1.645	2	1	1	1	796	91.8	7.23				1
Medium	Q8NCM8	Cytoplasmic dynein 2 heavy chain 1 OS=Homo sapiens OX=9606 GN=DYNC2H1 PE=1 SV=4	1.645	0	1	90	1	4307	492.3	6.54								1
Medium	Q9H2Y9	Solute carrier organic anion transporter family member 5A1 OS=Homo sapiens OX=9606 GN=SLCO5A1 PE=2 SV=2	1.643	3	1	7	1	848	91.8	7.66
Medium	P29323	Ephrin type-B receptor 2 OS=Homo sapiens OX=9606 GN=EPHB2 PE=1 SV=5	1.641	3	1	1	1	1055	117.4	6.55												1
Medium	Q7L5N7	Lysophosphatidylcholine acyltransferase 2 OS=Homo sapiens OX=9606 GN=LPCAT2 PE=1 SV=1	1.637	2	1	2	1	544	60.2	6.55
Medium	P11712	Cytochrome P450 2C9 OS=Homo sapiens OX=9606 GN=CYP2C9 PE=1 SV=3	1.625	2	1	21	1	490	55.6	7.91		5	2	3	3	4	3
Medium	P29536	Leiomodin-1 OS=Homo sapiens OX=9606 GN=LMOD1 PE=1 SV=3	1.622	3	1	1	1	600	67	9.33
Medium	P45974	Ubiquitin carboxyl-terminal hydrolase 5 OS=Homo sapiens OX=9606 GN=USP5 PE=1 SV=2	1.621	2	1	1	1	858	95.7	5.03
Medium	Q04941	Proteolipid protein 2 OS=Homo sapiens OX=9606 GN=PLP2 PE=1 SV=1	1.617	9	1	1	1	152	16.7	7.24
Medium	Q9UPT8	Zinc finger CCCH domain-containing protein 4 OS=Homo sapiens OX=9606 GN=ZC3H4 PE=1 SV=3	1.615	2	1	1	1	1303	140.2	6.27
Medium	Q6ZVC0	Neuronal tyrosine-phosphorylated phosphoinositide-3-kinase adapter 1 OS=Homo sapiens OX=9606 GN=NYAP1 PE=2 SV=1	1.608	2	1	3	1	841	87.9	9.66
Medium	Q15046	Lysine--tRNA ligase OS=Homo sapiens OX=9606 GN=KARS1 PE=1 SV=3	1.607	2	1	1	1	597	68	6.35
Medium	Q9UJ72	Annexin A10 OS=Homo sapiens OX=9606 GN=ANXA10 PE=1 SV=3	1.599	2	1	1	1	324	37.3	5.33
Medium	Q5T011	KICSTOR complex protein SZT2 OS=Homo sapiens OX=9606 GN=SZT2 PE=1 SV=3	1.597	1	1	1	1	3432	377.8	6.27
Medium	Q969V3	Nicalin OS=Homo sapiens OX=9606 GN=NCLN PE=1 SV=2	1.596	2	1	1	1	563	62.9	6.89
Medium	Q96L96	Alpha-protein kinase 3 OS=Homo sapiens OX=9606 GN=ALPK3 PE=1 SV=2	1.595	1	1	1	1	1907	201.1	7.58
Medium	Q6P996	Pyridoxal-dependent decarboxylase domain-containing protein 1 OS=Homo sapiens OX=9606 GN=PDXDC1 PE=1 SV=2	1.595	1	1	2	1	788	86.7	5.38
Medium	Q16206	Ecto-NOX disulfide-thiol exchanger 2 OS=Homo sapiens OX=9606 GN=ENOX2 PE=1 SV=2	1.594	2	1	2	1	610	70	5.95																										1
Medium	Q05940	Synaptic vesicular amine transporter OS=Homo sapiens OX=9606 GN=SLC18A2 PE=1 SV=2	1.592	6	1	1	1	514	55.7	6.04
Medium	Q9GZX5	Zinc finger protein 350 OS=Homo sapiens OX=9606 GN=ZNF350 PE=1 SV=3	1.583	2	1	7	1	532	60	8.62										1
Medium	Q16585	Beta-sarcoglycan OS=Homo sapiens OX=9606 GN=SGCB PE=1 SV=1	1.576	9	1	1	1	318	34.8	8.62																		1
Medium	P06858	Lipoprotein lipase OS=Homo sapiens OX=9606 GN=LPL PE=1 SV=1	1.571	2	1	1	1	475	53.1	8.15
Medium	Q12996	Cleavage stimulation factor subunit 3 OS=Homo sapiens OX=9606 GN=CSTF3 PE=1 SV=1	1.563	2	1	3	1	717	82.9	8.12
Medium	Q9HAQ2	Kinesin-like protein KIF9 OS=Homo sapiens OX=9606 GN=KIF9 PE=1 SV=4	1.562	1	1	1	1	790	89.9	7.17
Medium	O75934	Pre-mRNA-splicing factor SPF27 OS=Homo sapiens OX=9606 GN=BCAS2 PE=1 SV=1	1.559	5	1	1	1	225	26.1	5.66
Medium	Q96KK3	Potassium voltage-gated channel subfamily S member 1 OS=Homo sapiens OX=9606 GN=KCNS1 PE=1 SV=2	1.553	1	1	8	1	526	58.3	7.15															1			1						1	1	1
Medium	Q9BXB7	Spermatogenesis-associated protein 16 OS=Homo sapiens OX=9606 GN=SPATA16 PE=1 SV=3	1.553	1	1	1	1	569	65.2	9.14
Medium	O60488	Long-chain-fatty-acid--CoA ligase 4 OS=Homo sapiens OX=9606 GN=ACSL4 PE=1 SV=2	1.552	2	1	1	1	711	79.1	8.38
Medium	Q9H307	Pinin OS=Homo sapiens OX=9606 GN=PNN PE=1 SV=5	1.551	1	1	2	1	717	81.6	7.14
Medium	Q9BZ72	Membrane-associated phosphatidylinositol transfer protein 2 OS=Homo sapiens OX=9606 GN=PITPNM2 PE=1 SV=1	1.551	1	1	6	1	1349	148.8	7.17
Medium	Q8WZA1	Protein O-linked-mannose beta-1,2-N-acetylglucosaminyltransferase 1 OS=Homo sapiens OX=9606 GN=POMGNT1 PE=1 SV=2	1.551	3	1	3	1	660	75.2	6.83
Medium	Q9Y2T3	Guanine deaminase OS=Homo sapiens OX=9606 GN=GDA PE=1 SV=1	1.548	2	1	4	1	454	51	5.68		1			1							1
Medium	Q8WZA2	Rap guanine nucleotide exchange factor 4 OS=Homo sapiens OX=9606 GN=RAPGEF4 PE=1 SV=1	1.546	1	1	1	1	1011	115.4	6.84
Medium	A8MVW0	Protein FAM171A2 OS=Homo sapiens OX=9606 GN=FAM171A2 PE=1 SV=1	1.545	1	1	12	1	826	87.4	8.05
Medium	P11182	Lipoamide acyltransferase component of branched-chain alpha-keto acid dehydrogenase complex, mitochondrial OS=Homo sapiens OX=9606 GN=DBT PE=1 SV=3	1.536	2	1	1	1	482	53.5	8.51
Medium	Q8IY18	Structural maintenance of chromosomes protein 5 OS=Homo sapiens OX=9606 GN=SMC5 PE=1 SV=2	1.529	1	1	1	1	1101	128.7	8.38
Medium	Q12864	Cadherin-17 OS=Homo sapiens OX=9606 GN=CDH17 PE=2 SV=3	1.527	1	1	1	1	832	92.2	5.14
Medium	Q14162	Scavenger receptor class F member 1 OS=Homo sapiens OX=9606 GN=SCARF1 PE=1 SV=3	1.527	3	1	2	1	830	87.3	6.37
Medium	A6NMB1	Sialic acid-binding Ig-like lectin 16 OS=Homo sapiens OX=9606 GN=SIGLEC16 PE=2 SV=3	1.525	1	1	33	1	481	53	9.03																															2					1		1
Medium	Q9UEY8	Gamma-adducin OS=Homo sapiens OX=9606 GN=ADD3 PE=1 SV=1	1.522	2	1	1	1	706	79.1	6.32
Medium	Q9H8Y5	Ankyrin repeat and zinc finger domain-containing protein 1 OS=Homo sapiens OX=9606 GN=ANKZF1 PE=1 SV=1	1.522	1	1	7	1	726	80.9	8.41
Medium	Q96Q89	Kinesin-like protein KIF20B OS=Homo sapiens OX=9606 GN=KIF20B PE=1 SV=3	1.519	1	1	8	1	1820	210.5	5.67																1							1			1
Medium	P10144	Granzyme B OS=Homo sapiens OX=9606 GN=GZMB PE=1 SV=2	1.517	3	1	4	1	247	27.7	9.57
Medium	Q9H4Q3	PR domain zinc finger protein 13 OS=Homo sapiens OX=9606 GN=PRDM13 PE=2 SV=2	1.514	1	1	23	1	707	73.9	8.73
Medium	O75592	E3 ubiquitin-protein ligase MYCBP2 OS=Homo sapiens OX=9606 GN=MYCBP2 PE=1 SV=4	1.513	0	1	2	1	4678	513.3	7.02
Medium	Q86UR5	Regulating synaptic membrane exocytosis protein 1 OS=Homo sapiens OX=9606 GN=RIMS1 PE=1 SV=1	1.509	1	1	1	1	1692	189	9.66
Medium	P49720	Proteasome subunit beta type-3 OS=Homo sapiens OX=9606 GN=PSMB3 PE=1 SV=2	1.509	3	1	1	1	205	22.9	6.55
Medium	Q9P0Z9	Peroxisomal sarcosine oxidase OS=Homo sapiens OX=9606 GN=PIPOX PE=1 SV=2	1.509	2	1	2	1	390	44	8.41		1				1
Medium	P53396	ATP-citrate synthase OS=Homo sapiens OX=9606 GN=ACLY PE=1 SV=3	1.508	1	1	7	1	1101	120.8	7.33
Medium	Q7L1Q6	Basic leucine zipper and W2 domain-containing protein 1 OS=Homo sapiens OX=9606 GN=BZW1 PE=1 SV=1	1.502	2	1	1	1	419	48	5.92
Medium	Q6A163	Keratin, type I cytoskeletal 39 OS=Homo sapiens OX=9606 GN=KRT39 PE=1 SV=2	1.502	2	1	1	1	491	55.6	5.26																															1
Medium	P62714	Serine/threonine-protein phosphatase 2A catalytic subunit beta isoform OS=Homo sapiens OX=9606 GN=PPP2CB PE=1 SV=1	1.501	3	1	7	1	309	35.6	5.43
Medium	Q86YS3	Rab11 family-interacting protein 4 OS=Homo sapiens OX=9606 GN=RAB11FIP4 PE=1 SV=1	1.501	2	1	3	1	637	71.9	4.87
Medium	Q9C026	E3 ubiquitin-protein ligase TRIM9 OS=Homo sapiens OX=9606 GN=TRIM9 PE=1 SV=1	1.501	2	1	1	1	710	79.1	6.84																																				1
Medium	P57737	Coronin-7 OS=Homo sapiens OX=9606 GN=CORO7 PE=1 SV=2	1.498	1	1	1	1	925	100.5	5.8
Medium	P04745	Alpha-amylase 1 OS=Homo sapiens OX=9606 GN=AMY1A PE=1 SV=2	1.497	2	1	2	1	511	57.7	6.93
Medium	P31948	Stress-induced-phosphoprotein 1 OS=Homo sapiens OX=9606 GN=STIP1 PE=1 SV=1	1.495	2	1	3	1	543	62.6	6.8																																		1
Medium	Q9BYV1	Alanine--glyoxylate aminotransferase 2, mitochondrial OS=Homo sapiens OX=9606 GN=AGXT2 PE=1 SV=1	1.49	2	1	1	1	514	57.1	7.87														1
Medium	Q9Y4B4	Helicase ARIP4 OS=Homo sapiens OX=9606 GN=RAD54L2 PE=1 SV=4	1.49	2	1	1	1	1467	162.7	6.09
Medium	Q86XP1	Diacylglycerol kinase eta OS=Homo sapiens OX=9606 GN=DGKH PE=1 SV=1	1.489	1	1	1	1	1220	134.8	6.54								1
Medium	Q13075	Baculoviral IAP repeat-containing protein 1 OS=Homo sapiens OX=9606 GN=NAIP PE=1 SV=3	1.479	0	1	8	1	1403	159.5	5.99																															1			1	1	1
Medium	Q13057	Bifunctional coenzyme A synthase OS=Homo sapiens OX=9606 GN=COASY PE=1 SV=4	1.478	2	1	1	1	564	62.3	6.99
Medium	A2A3K4	Protein tyrosine phosphatase domain-containing protein 1 OS=Homo sapiens OX=9606 GN=PTPDC1 PE=1 SV=1	1.477	1	1	1	1	754	84.4	7.55
Medium	Q14980	Nuclear mitotic apparatus protein 1 OS=Homo sapiens OX=9606 GN=NUMA1 PE=1 SV=2	1.476	0	1	1	1	2115	238.1	5.78
Medium	Q4G163	F-box only protein 43 OS=Homo sapiens OX=9606 GN=FBXO43 PE=1 SV=3	1.47	2	1	2	1	708	78.4	8.07																							1			1
Medium	Q9GZX9	Twisted gastrulation protein homolog 1 OS=Homo sapiens OX=9606 GN=TWSG1 PE=1 SV=1	1.467	10	1	1	1	223	25	5.34
Medium	P35237	Serpin B6 OS=Homo sapiens OX=9606 GN=SERPINB6 PE=1 SV=3	1.463	4	1	1	1	376	42.6	5.27
Medium	P20645	Cation-dependent mannose-6-phosphate receptor OS=Homo sapiens OX=9606 GN=M6PR PE=1 SV=1	1.46	5	1	1	1	277	31	5.83
Medium	Q8WWQ2	Inactive heparanase-2 OS=Homo sapiens OX=9606 GN=HPSE2 PE=1 SV=3	1.453	2	1	1	1	592	66.6	9.94																			1
Medium	A0A0B4J2D9	Immunoglobulin kappa variable 1D-13 OS=Homo sapiens OX=9606 GN=IGKV1D-13 PE=3 SV=1	1.448	16	1	1	1	117	12.6	7.84
Medium	A0A0B4J1U7	Immunoglobulin heavy variable 6-1 OS=Homo sapiens OX=9606 GN=IGHV6-1 PE=3 SV=1	1.448	6	1	22	1	121	13.5	9.2																														2
Medium	O14949	Cytochrome b-c1 complex subunit 8 OS=Homo sapiens OX=9606 GN=UQCRQ PE=1 SV=4	1.441	9	1	1	1	82	9.9	10.08																				1
Medium	P54762	Ephrin type-B receptor 1 OS=Homo sapiens OX=9606 GN=EPHB1 PE=1 SV=1	1.434	2	1	2	1	984	109.8	6.4								1
Medium	P48509	CD151 antigen OS=Homo sapiens OX=9606 GN=CD151 PE=1 SV=3	1.433	4	1	1	1	253	28.3	7.47
Medium	P15086	Carboxypeptidase B OS=Homo sapiens OX=9606 GN=CPB1 PE=1 SV=4	1.432	3	1	2	1	417	47.3	6.61
Medium	Q9ULI4	Kinesin-like protein KIF26A OS=Homo sapiens OX=9606 GN=KIF26A PE=1 SV=3	1.429	1	1	3	1	1882	194.5	8.81
Medium	O15173	Membrane-associated progesterone receptor component 2 OS=Homo sapiens OX=9606 GN=PGRMC2 PE=1 SV=1	1.42	4	1	1	1	223	23.8	4.88
Medium	P12757	Ski-like protein OS=Homo sapiens OX=9606 GN=SKIL PE=1 SV=2	1.42	2	1	6	1	684	76.9	7.11
Medium	Q9H0H5	Rac GTPase-activating protein 1 OS=Homo sapiens OX=9606 GN=RACGAP1 PE=1 SV=1	1.42	1	1	1	1	632	71	8.88
Medium	P28070	Proteasome subunit beta type-4 OS=Homo sapiens OX=9606 GN=PSMB4 PE=1 SV=4	1.417	3	1	1	1	264	29.2	5.97
Medium	Q9NXE4	Sphingomyelin phosphodiesterase 4 OS=Homo sapiens OX=9606 GN=SMPD4 PE=1 SV=3	1.412	1	1	4	1	866	97.7	8.27
Medium	P59051	Putative uncharacterized protein encoded by BRWD1-AS2 OS=Homo sapiens OX=9606 GN=BRWD1-AS2 PE=5 SV=1	1.409	10	1	11	1	145	16.1	12.1
Medium	Q16586	Alpha-sarcoglycan OS=Homo sapiens OX=9606 GN=SGCA PE=1 SV=1	1.405	2	1	1	1	387	42.8	5.86																									1
Medium	Q7RTV0	PHD finger-like domain-containing protein 5A OS=Homo sapiens OX=9606 GN=PHF5A PE=1 SV=1	1.404	8	1	1	1	110	12.4	8.41																																				1
Medium	P16860	Natriuretic peptides B OS=Homo sapiens OX=9606 GN=NPPB PE=1 SV=1	1.403	7	1	1	1	134	14.7	10.33
Medium	P57730	Caspase recruitment domain-containing protein 18 OS=Homo sapiens OX=9606 GN=CARD18 PE=1 SV=1	1.4	10	1	1	1	90	10.1	6.76
Medium	Q8TE73	Dynein heavy chain 5, axonemal OS=Homo sapiens OX=9606 GN=DNAH5 PE=1 SV=3	1.398	0	1	1	1	4624	528.7	6.1
Medium	P07332	Tyrosine-protein kinase Fes/Fps OS=Homo sapiens OX=9606 GN=FES PE=1 SV=3	1.397	1	1	1	1	822	93.4	6.73
Medium	Q9H269	Vacuolar protein sorting-associated protein 16 homolog OS=Homo sapiens OX=9606 GN=VPS16 PE=1 SV=2	1.394	2	1	1	1	839	94.6	6.77
Medium	Q9Y3I0	RNA-splicing ligase RtcB homolog OS=Homo sapiens OX=9606 GN=RTCB PE=1 SV=1	1.391	1	1	1	1	505	55.2	7.23
Medium	Q9UJ70	N-acetyl-D-glucosamine kinase OS=Homo sapiens OX=9606 GN=NAGK PE=1 SV=4	1.39	2	1	1	1	344	37.4	6.24
Medium	A0A0B4J1V0	Immunoglobulin heavy variable 3-15 OS=Homo sapiens OX=9606 GN=IGHV3-15 PE=3 SV=1	1.386	6	1	12	1	119	12.9	8.62
Medium	Q13418	Integrin-linked protein kinase OS=Homo sapiens OX=9606 GN=ILK PE=1 SV=2	1.386	2	1	1	1	452	51.4	8.07
Medium	Q9H4I2	Zinc fingers and homeoboxes protein 3 OS=Homo sapiens OX=9606 GN=ZHX3 PE=1 SV=3	1.386	1	1	7	1	956	104.6	6.07
Medium	O43491	Band 4.1-like protein 2 OS=Homo sapiens OX=9606 GN=EPB41L2 PE=1 SV=1	1.38	1	1	2	1	1005	112.5	5.44
Medium	Q8IVN8	Somatomedin-B and thrombospondin type-1 domain-containing protein OS=Homo sapiens OX=9606 GN=SBSPON PE=1 SV=2	1.373	7	1	2	1	264	29.6	7.5
Medium	Q9Y6X6	Unconventional myosin-XVI OS=Homo sapiens OX=9606 GN=MYO16 PE=1 SV=3	1.372	1	1	7	1	1858	206	6.81
Medium	P32970	CD70 antigen OS=Homo sapiens OX=9606 GN=CD70 PE=1 SV=2	1.362	6	1	8	1	193	21.1	8.53
Medium	O76062	Delta(14)-sterol reductase TM7SF2 OS=Homo sapiens OX=9606 GN=TM7SF2 PE=1 SV=3	1.361	2	1	1	1	418	46.4	8.87
Medium	P40879	Chloride anion exchanger OS=Homo sapiens OX=9606 GN=SLC26A3 PE=1 SV=1	1.359	3	1	1	1	764	84.5	8.69
Medium	Q53RD9	Fibulin-7 OS=Homo sapiens OX=9606 GN=FBLN7 PE=2 SV=1	1.353	2	1	1	1	439	47.3	7.62
Medium	Q14773	Intercellular adhesion molecule 4 OS=Homo sapiens OX=9606 GN=ICAM4 PE=1 SV=1	1.353	7	1	1	1	271	29.2	10.1
Medium	O60934	Nibrin OS=Homo sapiens OX=9606 GN=NBN PE=1 SV=1	1.348	1	1	1	1	754	84.9	6.9																																				1
Medium	Q9UBP9	PTB domain-containing engulfment adapter protein 1 OS=Homo sapiens OX=9606 GN=GULP1 PE=1 SV=1	1.345	3	1	1	1	304	34.5	7.9
Medium	P18077	60S ribosomal protein L35a OS=Homo sapiens OX=9606 GN=RPL35A PE=1 SV=2	1.345	7	1	1	1	110	12.5	11.06																																				1
Medium	Q14571	Inositol 1,4,5-trisphosphate receptor type 2 OS=Homo sapiens OX=9606 GN=ITPR2 PE=1 SV=2	1.337	1	1	1	1	2701	307.9	6.43
Medium	O95969	Secretoglobin family 1D member 2 OS=Homo sapiens OX=9606 GN=SCGB1D2 PE=2 SV=1	1.335	10	1	4	1	90	9.9	8.25																1
Medium	Q8WYA0	Intraflagellar transport protein 81 homolog OS=Homo sapiens OX=9606 GN=IFT81 PE=1 SV=1	1.334	3	1	3	1	676	79.7	8.82
Medium	Q96LJ8	UBX domain-containing protein 10 OS=Homo sapiens OX=9606 GN=UBXN10 PE=1 SV=1	1.333	5	1	1	1	280	30.8	8.62
Medium	Q9P2P6	StAR-related lipid transfer protein 9 OS=Homo sapiens OX=9606 GN=STARD9 PE=1 SV=3	1.332	0	1	1	1	4700	516	6.32
Medium	Q9UBW7	Zinc finger MYM-type protein 2 OS=Homo sapiens OX=9606 GN=ZMYM2 PE=1 SV=1	1.33	1	1	1	1	1377	154.8	6.34
Medium	Q92820	Gamma-glutamyl hydrolase OS=Homo sapiens OX=9606 GN=GGH PE=1 SV=2	1.327	3	1	1	1	318	35.9	7.11
Medium	A8MYU2	Potassium channel subfamily U member 1 OS=Homo sapiens OX=9606 GN=KCNU1 PE=1 SV=2	1.32	2	1	1	1	1149	129.5	7.83	1
Medium	Q92747	Actin-related protein 2/3 complex subunit 1A OS=Homo sapiens OX=9606 GN=ARPC1A PE=2 SV=2	1.319	2	1	1	1	370	41.5	8.18
Medium	Q8NFC6	Biorientation of chromosomes in cell division protein 1-like 1 OS=Homo sapiens OX=9606 GN=BOD1L1 PE=1 SV=2	1.314	1	1	1	1	3051	330.3	5.08
Medium	A4D1B5	Gamma-secretase-activating protein OS=Homo sapiens OX=9606 GN=GSAP PE=1 SV=2	1.311	2	1	9	1	854	97.7	6.86
Medium	O75376	Nuclear receptor corepressor 1 OS=Homo sapiens OX=9606 GN=NCOR1 PE=1 SV=2	1.305	0	1	1	1	2440	270	7.11
Medium	Q9Y5S9	RNA-binding protein 8A OS=Homo sapiens OX=9606 GN=RBM8A PE=1 SV=1	1.295	5	1	1	1	174	19.9	5.72																																		1
Medium	P20908	Collagen alpha-1(V) chain OS=Homo sapiens OX=9606 GN=COL5A1 PE=1 SV=3	1.287	0	1	6	1	1838	183.4	5.06
Medium	Q96T83	Sodium/hydrogen exchanger 7 OS=Homo sapiens OX=9606 GN=SLC9A7 PE=1 SV=1	1.281	2	1	2	1	725	80.1	6.42	1																									1
Medium	O15355	Protein phosphatase 1G OS=Homo sapiens OX=9606 GN=PPM1G PE=1 SV=1	1.28	2	1	5	1	546	59.2	4.36								1
Medium	P15559	NAD(P)H dehydrogenase [quinone] 1 OS=Homo sapiens OX=9606 GN=NQO1 PE=1 SV=1	1.28	11	1	8	1	274	30.8	8.88
Medium	Q3V6T2	Girdin OS=Homo sapiens OX=9606 GN=CCDC88A PE=1 SV=2	1.276	0	1	6	1	1871	215.9	6.21	1																						1
Medium	Q92563	Testican-2 OS=Homo sapiens OX=9606 GN=SPOCK2 PE=1 SV=1	1.274	3	1	1	1	424	46.7	4.83
Medium	Q9ULL1	Pleckstrin homology domain-containing family G member 1 OS=Homo sapiens OX=9606 GN=PLEKHG1 PE=1 SV=2	1.271	1	1	1	1	1385	155.3	6.24
Medium	O95789	Zinc finger MYM-type protein 6 OS=Homo sapiens OX=9606 GN=ZMYM6 PE=1 SV=2	1.267	1	1	1	1	1325	148	8.22
Medium	O14964	Hepatocyte growth factor-regulated tyrosine kinase substrate OS=Homo sapiens OX=9606 GN=HGS PE=1 SV=1	1.261	1	1	1	1	777	86.1	6.16	1
Medium	Q15024	Exosome complex component RRP42 OS=Homo sapiens OX=9606 GN=EXOSC7 PE=1 SV=3	1.253	7	1	1	1	291	31.8	5.19
Medium	Q9HAU4	E3 ubiquitin-protein ligase SMURF2 OS=Homo sapiens OX=9606 GN=SMURF2 PE=1 SV=1	1.251	3	1	1	1	748	86.1	7.96
Low	Q9Y6V0	Protein piccolo OS=Homo sapiens OX=9606 GN=PCLO PE=1 SV=5	1.234	0	1	9	1	5142	560.4	6.47									1
Low	Q9BRK0	Receptor expression-enhancing protein 2 OS=Homo sapiens OX=9606 GN=REEP2 PE=1 SV=2	1.226	5	1	1	1	252	28.2	9.54
Low	Q5JSP0	FYVE, RhoGEF and PH domain-containing protein 3 OS=Homo sapiens OX=9606 GN=FGD3 PE=1 SV=1	1.221	1	1	1	1	725	79.4	6.15
Low	P37840	Alpha-synuclein OS=Homo sapiens OX=9606 GN=SNCA PE=1 SV=1	1.22	11	1	1	1	140	14.5	4.7
Low	Q9P055	JNK1/MAPK8-associated membrane protein OS=Homo sapiens OX=9606 GN=JKAMP PE=2 SV=3	1.215	7	1	1	1	319	36.1	7.91
Low	Q9H3H5	UDP-N-acetylglucosamine--dolichyl-phosphate N-acetylglucosaminephosphotransferase OS=Homo sapiens OX=9606 GN=DPAGT1 PE=1 SV=2	1.206	6	1	1	1	408	46.1	8																											1
Low	Q52LR7	Enhancer of polycomb homolog 2 OS=Homo sapiens OX=9606 GN=EPC2 PE=1 SV=2	1.2	3	1	2	1	807	91	8.73
Low	Q75N90	Fibrillin-3 OS=Homo sapiens OX=9606 GN=FBN3 PE=2 SV=3	1.195	1	1	1	1	2809	300.1	5.07																											1
Low	P04196	Histidine-rich glycoprotein OS=Homo sapiens OX=9606 GN=HRG PE=1 SV=1	1.188	2	1	2	1	525	59.5	7.5
Low	Q9H165	B-cell lymphoma/leukemia 11A OS=Homo sapiens OX=9606 GN=BCL11A PE=1 SV=2	1.166	2	1	1	1	835	91.1	6.61
Low	Q13296	Mammaglobin-A OS=Homo sapiens OX=9606 GN=SCGB2A2 PE=1 SV=1	1.15	9	1	1	1	93	10.5	4.3
Low	Q96NI8	Zinc finger protein 570 OS=Homo sapiens OX=9606 GN=ZNF570 PE=2 SV=1	1.143	5	1	2	1	536	62.3	8.28
Low	Q96SI1	BTB/POZ domain-containing protein KCTD15 OS=Homo sapiens OX=9606 GN=KCTD15 PE=1 SV=1	1.123	7	1	2	1	283	31.9	7.44
Low	A2A368	Melanoma-associated antigen B16 OS=Homo sapiens OX=9606 GN=MAGEB16 PE=4 SV=2	1.069	7	1	5	1	324	36.2	5.39
Low	Q5JRX3	Presequence protease, mitochondrial OS=Homo sapiens OX=9606 GN=PITRM1 PE=1 SV=3	1.055	1	1	3	1	1037	117.3	6.92
Low	Q6IQ55	Tau-tubulin kinase 2 OS=Homo sapiens OX=9606 GN=TTBK2 PE=1 SV=2	1.047	1	1	6	1	1244	137.3	7.01
Low	O60346	PH domain leucine-rich repeat-containing protein phosphatase 1 OS=Homo sapiens OX=9606 GN=PHLPP1 PE=1 SV=3	1.043	1	1	1	1	1717	184.6	6.28
Low	Q8WXH0	Nesprin-2 OS=Homo sapiens OX=9606 GN=SYNE2 PE=1 SV=3	0.994	0	1	2	1	6885	795.9	5.36
[truncated: 114 more columns]

## Sheet: Classifier validation
Supplementary Table 2B. Validation dataset from LMD-MS proteomics analysis of 103 laser-dissected patient biopsies. Congo Red status is denoted with 1's, which denotes Congo Red-positive samples. Diagnosis refers to the IEM validated amyloid subtype.
Protein FDR Confidence: Combined	Accession	Description	Sum PEP Score	Coverage [%]	# Peptides	# PSMs	# Unique Peptides	# AAs	MW [kDa]	calc. pI	# PSMs_Patient_1	# PSMs_Patient_2	# PSMs_Patient_3	# PSMs_Patient_4	# PSMs_Patient_5	# PSMs_Patient_6	# PSMs_Patient_7	# PSMs_Patient_8	# PSMs_Patient_9	# PSMs_Patient_10	# PSMs_Patient_11	# PSMs_Patient_12	# PSMs_Patient_13	# PSMs_Patient_14	# PSMs_Patient_15	# PSMs_Patient_16	# PSMs_Patient_17	# PSMs_Patient_18	# PSMs_Patient_19	# PSMs_Patient_20	# PSMs_Patient_21	# PSMs_Patient_22	# PSMs_Patient_23	# PSMs_Patient_24	# PSMs_Patient_25	# PSMs_Patient_26	# PSMs_Patient_27	# PSMs_Patient_28	# PSMs_Patient_29	# PSMs_Patient_30	# PSMs_Patient_31	# PSMs_Patient_32	# PSMs_Patient_33	# PSMs_Patient_34	# PSMs_Patient_35	# PSMs_Patient_36	# PSMs_Patient_37	# PSMs_Patient_38	# PSMs_Patient_39
										Status	1	1	1	1	1	1	1	1	1	1	1	1	1	1	1	1	1	1	1	1	1	1	1	1	1	1	1	1	1	1	1	1	1	1	1	1	1	1	1
										Diagnosis	AA	AA	AA	AA	ATTR	ATTR	ATTR	ATTR	ATTR	ATTR	ATTR	ATTR	ATTR	ATTR	ATTR	ATTR	ATTR	AL-L	AL-L	ATTR	ATTR	ATTR	ATTR	AL-K	AL-K	AL-K	AL-K	ATTR	ATTR	AL-L	AL-L	AL-L	AL-L	ATTR	ATTR	AL-L	AL-L	ATTR	ATTR
High	P06727	Apolipoprotein A-IV OS=Homo sapiens OX=9606 GN=APOA4 PE=1 SV=3	345.107	71	40	10027	40	396	45.4	5.38	21	1	10	8	5	4	86	86	71	68	27	32	227	79	84	22	17	139	126	95	110	63	57	245	231	208	236	32	39	26	26	157	152	62	76	56	61	169	168
High	P02649	Apolipoprotein E OS=Homo sapiens OX=9606 GN=APOE PE=1 SV=1	206.901	74	30	5070	30	317	36.1	5.73	31	25	62	69	11	11	59	48	52	45	16	16	98	50	50	20	19	58	61	36	41	49	36	68	63	72	70	11	8	27	22	95	94	33	39	37	35	93	85
High	P02743	Serum amyloid P-component OS=Homo sapiens OX=9606 GN=APCS PE=1 SV=2	68.927	34	10	5354	10	223	25.4	6.54	21	16	39	41	12	10	63	69	49	45	10	7	97	44	42	23	27	28	26	69	61	41	36	103	109	104	100	40	39	19	16	53	46	34	41	47	49	81	92
High	P0DJI8	Serum amyloid A-1 protein OS=Homo sapiens OX=9606 GN=SAA1 PE=1 SV=1	82.644	45	7	213	5	122	13.5	6.79	31	22	48	37
High	P0DJI9	Serum amyloid A-2 protein OS=Homo sapiens OX=9606 GN=SAA2 PE=1 SV=1	49.001	25	4	78	2	122	13.5	9.14	11	5	15	8
High	P01834	Immunoglobulin kappa constant OS=Homo sapiens OX=9606 GN=IGKC PE=1 SV=2	116.838	88	7	1084	1	107	11.8	6.52		17	3	5	7	4	15	12	32	31	5	8	28	17	17		1	7	8	6	7	25	29	28	27	31	28	1	1			5	6	11	8	4	7	5	4
High	P0DOX7	Immunoglobulin kappa light chain OS=Homo sapiens OX=9606 PE=1 SV=1	113.112	49	8	1018	2	214	23.4	7.17		20	3	5	7	4	15	12	32	31	5	8	28	17	17		1	7	8	6	7	25	29	28	27	31	28	1	1			6	6	10	8	4	7	5	4
High	P0DOX8	Immunoglobulin lambda-1 light chain OS=Homo sapiens OX=9606 PE=1 SV=1	57.394	37	7	1153	4	216	22.8	6.76			1		3	3	5	3	4	5	6	7	9	4	4	5	3	7	9	7	5	9	13	12	11	8	7		3	5	4	25	32	6	2	18	11	5	5
High	P0DOY2	Immunoglobulin lambda constant 2 OS=Homo sapiens OX=9606 GN=IGLC2 PE=1 SV=1	51.491	60	5	1998	2	106	11.3	7.24			2	1	3	3	7	5	15	11	6	7	13	4	5	5	3	29	28	22	17	12	17	15	14	11	10		3	7	6	25	23	7	4	21	13	6	6
High	P02766	Transthyretin OS=Homo sapiens OX=9606 GN=TTR PE=1 SV=1	160.337	69	12	5962	12	147	15.9	5.76		4			14	11	94	82	152	147	8	10	260	111	122	32	30			63	61	59	49				1	69	72			3	3	108	95			212	200
High	P12883	Myosin-7 OS=Homo sapiens OX=9606 GN=MYH7 PE=1 SV=5	1896.3	62	180	7426	61	1935	223	5.8																		287	280
High	P13533	Myosin-6 OS=Homo sapiens OX=9606 GN=MYH6 PE=1 SV=5	1219.5	40	115	4681	3	1939	223.6	5.73																		185	182
High	Q8WZ42	Titin OS=Homo sapiens OX=9606 GN=TTN PE=1 SV=4	899.958	9	240	1087	240	34350	3813.7	6.35																		8	7
High	P35555	Fibrillin-1 OS=Homo sapiens OX=9606 GN=FBN1 PE=1 SV=4	771.442	46	111	5332	106	2871	312.1	4.93	5	33	4	4	15	7	332	341	19	9	6	6	65	31	31	47	35	54	35	7	7	1		3	3	7	1	19	29	6	5	10	7	16	13	26	29	63	58
High	P04264	Keratin, type II cytoskeletal 1 OS=Homo sapiens OX=9606 GN=KRT1 PE=1 SV=6	673.561	72	67	5955	58	644	66	8.12	138	41	26	27	44	42	73	80	7	6	85	73	122	49	43	41	41	42	47	33	38	61	55	247	227	18	18	23	23	28	24	18	17	47	39	12	14	25	28
High	P12111	Collagen alpha-3(VI) chain OS=Homo sapiens OX=9606 GN=COL6A3 PE=1 SV=5	620.846	32	103	11265	103	3177	343.5	6.68		44	18	21	42	41	88	85	125	109	39	36	237	72	69	72	75	114	121	68	72	7	6	196	176	200	214	16	24	25	24	104	97	274	265	52	64	121	134
High	P02768	Serum albumin OS=Homo sapiens OX=9606 GN=ALB PE=1 SV=2	555.823	85	60	13374	60	609	69.3	6.28	16	119	65	66	151	134	168	148	387	384	88	87	283	163	149	70	59	141	133	104	119	249	238	178	164	172	191	45	48	28	32	189	193	93	95	115	114	111	71
High	P35908	Keratin, type II cytoskeletal 2 epidermal OS=Homo sapiens OX=9606 GN=KRT2 PE=1 SV=2	483.803	80	57	4090	40	639	65.4	8	55	15	6	6	25	17	38	32	5	3	73	85	97	28	40	15	14	24	19	13	12	67	66	298	280	21	16	24	22	19	15	11	11	47	44	9	11	16	17
High	P02751	Fibronectin OS=Homo sapiens OX=9606 GN=FN1 PE=1 SV=5	462.104	34	69	3305	69	2477	272.2	5.5		2	1	1	15	11	18	23	13	19	377	397	32	3	2	57	58		2	4	7					1			1			2	3	38	52	9	8	28	30
High	P35527	Keratin, type I cytoskeletal 9 OS=Homo sapiens OX=9606 GN=KRT9 PE=1 SV=3	429.792	65	42	2355	41	623	62	5.24	100	23	14	8	19	22	24	27	1	1	8	11	39	47	59	5	5	15	19	8	14	9	11	124	111	14	9		1	7	5	1	4	8	7		1	12	14
High	P22105	Tenascin-X OS=Homo sapiens OX=9606 GN=TNXB PE=1 SV=5	423.196	33	96	1741	96	4244	458.1	5.17							58	40	24	26			44	7	1	2	4												2			13	15	67	72			9	8
High	P08670	Vimentin OS=Homo sapiens OX=9606 GN=VIM PE=1 SV=4	421.39	77	51	5598	46	466	53.6	5.12	35	34	21	15	204	190	70	69	32	28	8	6	67	30	36	61	51	81	66	35	29	20	18	213	188	197	212	5	7	15	14	42	39	78	65	21	16	43	32
High	P13645	Keratin, type I cytoskeletal 10 OS=Homo sapiens OX=9606 GN=KRT10 PE=1 SV=6	417.338	57	45	4895	35	584	58.8	5.21	71	26	20	20	20	17	57	61	2	5	100	109	83	29	24	17	17	35	29	15	15	64	58	233	230	20	22	33	30	31	25	11	10	62	63	5	2	16	10
High	P12882	Myosin-1 OS=Homo sapiens OX=9606 GN=MYH1 PE=1 SV=3	389.659	25	62	1652	5	1939	223	5.74																		77	83
High	P98160	Basement membrane-specific heparan sulfate proteoglycan core protein OS=Homo sapiens OX=9606 GN=HSPG2 PE=1 SV=4	376.98	24	78	1058	78	4391	468.5	6.51	17	37	24	20			44	35			5	5						17	15	24	21			2	2	1	3					9	6	4	6			1	2
High	Q9UKX2	Myosin-2 OS=Homo sapiens OX=9606 GN=MYH2 PE=1 SV=1	359.979	23	57	1391	4	1941	222.9	5.82																		75	73
High	P17661	Desmin OS=Homo sapiens OX=9606 GN=DES PE=1 SV=3	328.993	71	46	1845	41	470	53.5	5.27	7	3	2	1	27	21	9	8	1	1			5	1	3	6	7	32	35	5	3			19	21	22	23					2	3	8	6	1		3	2
High	Q14315	Filamin-C OS=Homo sapiens OX=9606 GN=FLNC PE=1 SV=3	318.476	31	65	485	56	2725	290.8	5.97		1			1													3	1
High	P02452	Collagen alpha-1(I) chain OS=Homo sapiens OX=9606 GN=COL1A1 PE=1 SV=5	297.588	39	43	8104	42	1464	138.9	5.8	3	12	17	16	65	66	82	80	59	64	34	34	109	84	89	106	74	69	84	24	13	151	162	172	170	181	191	70	93	231	211	79	79	57	55	34	31	101	92
High	P35609	Alpha-actinin-2 OS=Homo sapiens OX=9606 GN=ACTN2 PE=1 SV=1	297.24	55	47	756	36	894	103.8	5.45																		10	14
High	P02533	Keratin, type I cytoskeletal 14 OS=Homo sapiens OX=9606 GN=KRT14 PE=1 SV=4	287.31	70	41	1786	15	472	51.5	5.16	35	4	5	4	11	11	64	56			13	16	16	17	14	8	8	7	9	3	4	14	16	154	145	61	67	3	5	4	4	2		8	6			14	10
High	P13647	Keratin, type II cytoskeletal 5 OS=Homo sapiens OX=9606 GN=KRT5 PE=1 SV=3	284.983	59	52	2109	33	590	62.3	7.74	35	3	2		8	8	54	42			15	16	17	16	15	13	13	13	13			15	14	197	192	101	99	1		2	2	1		15	11	1	1	5	4
High	P11055	Myosin-3 OS=Homo sapiens OX=9606 GN=MYH3 PE=1 SV=3	277.519	13	39	1335	1	1940	223.8	5.81																		46	55
High	P09493	Tropomyosin alpha-1 chain OS=Homo sapiens OX=9606 GN=TPM1 PE=1 SV=2	249.551	76	35	1008	17	284	32.7	4.74	4	5	1	1	3	4	2	1									1	37	44	2	3	2	2	3	2	1	2					4	7					5	3
High	Q86YZ3	Hornerin OS=Homo sapiens OX=9606 GN=HRNR PE=1 SV=2	229.639	27	26	543	26	2850	282.2	10.04	18				11	11	13	20					8	9	7	5	3	1	4	7	7	4	3	37	39	4	6			2	2			1	2
High	P21333	Filamin-A OS=Homo sapiens OX=9606 GN=FLNA PE=1 SV=4	227.245	29	60	310	53	2647	280.6	6.06	15	13	1	2	14	9												2		2	3			6		3	2					20	17
High	P02538	Keratin, type II cytoskeletal 6A OS=Homo sapiens OX=9606 GN=KRT6A PE=1 SV=3	221.554	57	45	1323	7	564	60	8	30	4	1	1	4	3	67	64			6	2	14	22	21	15	11	26	22			13	11	42	43	15	10	3					1	10	5			14	12
High	P62736	Actin, aortic smooth muscle OS=Homo sapiens OX=9606 GN=ACTA2 PE=1 SV=1	220.703	64	22	3032	3	377	42	5.39	25	28	20	16	51	46	20	24	5	2		1	11	6	2	11	11	102	96	34	32	40	37	35	31	51	51			3	1	29	42	10	6	5	6	4	4
High	P08779	Keratin, type I cytoskeletal 16 OS=Homo sapiens OX=9606 GN=KRT16 PE=1 SV=4	217.645	61	35	1492	18	473	51.2	5.05	27	4	5	4	11	11	103	95			13	15	12	25	13	9	6	8	9	2	4	17	16	87	81	36	37	3	5	4	4	2		8	8			17	12
High	P02545	Prelamin-A/C OS=Homo sapiens OX=9606 GN=LMNA PE=1 SV=1	215.026	65	43	1481	41	664	74.1	7.02	7	12	7	6	40	33	44	41					8	4	6	18	18	20	19	15	14			62	58	81	78			1		14	12	33	32	18	9	10	8
High	P04114	Apolipoprotein B-100 OS=Homo sapiens OX=9606 GN=APOB PE=1 SV=2	214.728	15	63	389	63	4563	515.3	7.05								2												40	42						1					18	17
High	P68133	Actin, alpha skeletal muscle OS=Homo sapiens OX=9606 GN=ACTA1 PE=1 SV=1	211.208	64	22	3062	2	377	42	5.39	25	31	20	16	51	46	20	24	5	2		1	11	6	2	11	11	104	96	34	32	40	37	35	31	51	51			3	1	29	42	10	6	5	6	4	4
High	O15230	Laminin subunit alpha-5 OS=Homo sapiens OX=9606 GN=LAMA5 PE=1 SV=8	210.409	15	46	197	46	3695	399.5	7.02	5	2	12	11																2	2											4	2
High	P49747	Cartilage oligomeric matrix protein OS=Homo sapiens OX=9606 GN=COMP PE=1 SV=2	206.7	48	25	1583	22	757	82.8	4.6							1	1	25	13	190	207	167	23	13	1	1	1								1		61	69					9	7			4	3
High	Q9UKX3	Myosin-13 OS=Homo sapiens OX=9606 GN=MYH13 PE=2 SV=2	202.389	13	37	1203	2	1938	223.5	5.68																		49	54
High	P04259	Keratin, type II cytoskeletal 6B OS=Homo sapiens OX=9606 GN=KRT6B PE=1 SV=5	198.435	56	43	1039	5	564	60	8	30	4	2	3	3	2	56	56			6	2	9	10	7	8	8	16	9			4	3	29	28	8	5	2						5	3			6	5
High	P55268	Laminin subunit beta-2 OS=Homo sapiens OX=9606 GN=LAMB2 PE=1 SV=2	190.805	25	42	236	42	1798	195.9	6.52	10	1	2	2																6	6											6	7
High	P60709	Actin, cytoplasmic 1 OS=Homo sapiens OX=9606 GN=ACTB PE=1 SV=1	189.533	60	21	3237	6	375	41.7	5.48	23	55	25	23	58	55	29	30	6	4	2	2	14	7	5	18	18	93	86	46	40	52	49	45	41	62	63		2	6	3	31	40	16	12	8	8	9	8
High	P15924	Desmoplakin OS=Homo sapiens OX=9606 GN=DSP PE=1 SV=3	188.002	22	61	512	61	2871	331.6	6.81	1				2		3	3			13	7	7					3	1					42	41
High	P01024	Complement C3 OS=Homo sapiens OX=9606 GN=C3 PE=1 SV=2	184.46	21	35	2304	35	1663	187	6.4	1	8	11	15	4	1	30	36	31	40	3	4	82	41	45	1	1		1	44	56	12	10	26	24	32	26					5	1	43	40	11	10	38	35
High	P02787	Serotransferrin OS=Homo sapiens OX=9606 GN=TF PE=1 SV=3	184.019	54	37	1011	37	698	77	7.12		22	7	5	8	3	13	13	53	59		3	23	10	12		1	10	1	16	20	25	24	13	14	22	20					27	28	3	3	3	6	2	2
High	P08123	Collagen alpha-2(I) chain OS=Homo sapiens OX=9606 GN=COL1A2 PE=1 SV=7	183.583	20	22	7373	22	1366	129.2	8.95	5	22	14	14	62	63	65	64	71	83	26	27	126	93	87	105	87	107	98	22	20	163	164	100	109	115	111	93	111	105	109	53	47	61	57	37	36	77	84
High	P12110	Collagen alpha-2(VI) chain OS=Homo sapiens OX=9606 GN=COL6A2 PE=1 SV=4	182.311	29	31	3447	31	1019	108.5	6.21		7	1	3	17	13	30	38	33	40	13	12	84	36	28	24	22	35	35	39	35	4	3	55	48	59	55	4	7	3	4	44	40	77	78	24	23	43	41
High	Q05707	Collagen alpha-1(XIV) chain OS=Homo sapiens OX=9606 GN=COL14A1 PE=1 SV=3	182.301	22	34	1083	34	1796	193.4	5.3		16	1	1			43	36	3	3			2	3	6	7	4	1	3					20	24	38	37					37	30	2	2	4	3	19	16
High	Q14896	Myosin-binding protein C, cardiac-type OS=Homo sapiens OX=9606 GN=MYBPC3 PE=1 SV=4	169.67	31	33	334	33	1274	140.7	6.65
High	O75339	Cartilage intermediate layer protein 1 OS=Homo sapiens OX=9606 GN=CILP PE=1 SV=4	167.796	29	33	2033	33	1184	132.5	8.41					1	1	2	4	35	28	76	85	164	42	44	3		5	9									53	53					25	20			15	11
High	P12109	Collagen alpha-1(VI) chain OS=Homo sapiens OX=9606 GN=COL6A1 PE=1 SV=3	166.289	24	27	4403	27	1028	108.5	5.43		6	3	5	12	12	39	42	48	51	24	29	118	30	40	25	29	63	50	28	30	5	5	63	66	72	78	11	17	9	8	44	36	141	144	19	20	75	75
High	P11047	Laminin subunit gamma-1 OS=Homo sapiens OX=9606 GN=LAMC1 PE=1 SV=3	164.879	23	36	206	36	1609	177.5	5.12	6	2	3	3																4	6			3	3							3	5
High	P16112	Aggrecan core protein OS=Homo sapiens OX=9606 GN=ACAN PE=1 SV=3	159.418	10	27	660	27	2530	261.2	4.13											327	331
High	P02458	Collagen alpha-1(II) chain OS=Homo sapiens OX=9606 GN=COL2A1 PE=1 SV=3	157.163	16	23	815	19	1487	141.7	6.92							5	6			192	190		2								4	3	12	12	19	19	1	2	14	10			2	2			2	3
High	P23142	Fibulin-1 OS=Homo sapiens OX=9606 GN=FBLN1 PE=1 SV=4	156.68	38	21	1865	21	703	77.2	5.22	11						48	48	23	27	1		39	19	18	2	2			15	12		1					13	20			39	40	19	15	4	3	35	35
High	Q04695	Keratin, type I cytoskeletal 17 OS=Homo sapiens OX=9606 GN=KRT17 PE=1 SV=2	154.664	60	31	810	15	432	48.1	5.02	17	4	4	3	4	5	41	24			1		1	6	9	3	2		2		1	4	6	46	48	32	35							1				7	4
High	P02671	Fibrinogen alpha chain OS=Homo sapiens OX=9606 GN=FGA PE=1 SV=2	153.329	32	26	869	26	866	94.9	6.01		13	2	2	2	3	12	14	5	1			3					108	115	14	14	32	29	2	1		1							9	8	13	14
High	P35579	Myosin-9 OS=Homo sapiens OX=9606 GN=MYH9 PE=1 SV=4	150.719	21	39	160	33	1960	226.4	5.6		11			3	6	1												1		1	1					2
High	P07951	Tropomyosin beta chain OS=Homo sapiens OX=9606 GN=TPM2 PE=1 SV=1	149.155	44	19	688	3	284	32.8	4.7	3	5	1	1	3	4	3	3									1	41	48	2	3	2	1	3	2	1	2					4	7					3	3
High	P06753	Tropomyosin alpha-3 chain OS=Homo sapiens OX=9606 GN=TPM3 PE=1 SV=2	145.563	51	20	574	7	285	32.9	4.72	3	8	1	1	7	8	2	1					1				1	50	54	2	4	2	4	3	2	1	2					3	5					3	3
High	P19013	Keratin, type II cytoskeletal 4 OS=Homo sapiens OX=9606 GN=KRT4 PE=1 SV=4	145.04	49	32	469	26	534	57.3	6.61	7	2		1	65	63	4	2			2		3						2					8	7			2											1
High	P02675	Fibrinogen beta chain OS=Homo sapiens OX=9606 GN=FGB PE=1 SV=2	138.511	42	22	1037	22	491	55.9	8.27		11	6	7		1	14	12	16	16		2	7		1			91	99	10	6	29	29	6	5	12	9			2	2		1	11	13	5	4	3	2
High	P10909	Clusterin OS=Homo sapiens OX=9606 GN=CLU PE=1 SV=1	133.844	37	17	2571	17	449	52.5	6.27	10	7	30	36	2		21	13	14	19	67	75	68	32	18	3	2	11	12	20	20	6	5	29	21	33	24	24	20	3	2	22	21	13	15	14	14	24	23
High	P02647	Apolipoprotein A-I OS=Homo sapiens OX=9606 GN=APOA1 PE=1 SV=1	132.922	75	25	2026	25	267	30.8	5.76		2	2	3	7	5	10	14	42	35	17	20	34	12	5	2	2	12	9	18	19	33	31	53	55	48	49			1	3	88	82	2	1	28	25	8	8
High	P13646	Keratin, type I cytoskeletal 13 OS=Homo sapiens OX=9606 GN=KRT13 PE=1 SV=4	131.491	49	25	1011	13	458	49.6	4.96	12	3	2	2	53	50	15	14			11	16	10	6	3	4	4	30	39	2	5	7	7	42	41	19	20	4	5	2	2	2		8	6			7	6
High	Q02388	Collagen alpha-1(VII) chain OS=Homo sapiens OX=9606 GN=COL7A1 PE=1 SV=2	131.249	14	31	290	31	2944	295	6.27																								53	46	97	87
High	P68871	Hemoglobin subunit beta OS=Homo sapiens OX=9606 GN=HBB PE=1 SV=2	129.955	90	13	2373	7	147	16	7.28		19	22	19	7	6	34	39		1	23	27	27	9	6	6	6	77	93	30	29	152	150	20	20	19	17	17	14	59	61	29	25			16	18
High	P08590	Myosin light chain 3 OS=Homo sapiens OX=9606 GN=MYL3 PE=1 SV=3	129.668	64	15	724	12	195	21.9	5.1																		29	27
High	P04004	Vitronectin OS=Homo sapiens OX=9606 GN=VTN PE=1 SV=1	127.106	34	15	6648	15	478	54.3	5.8	22	14	67	58	3		70	84	95	78	2		150	71	81	5	6	59	54	50	52	15	16	120	103	103	97	12	20	2	2	77	75	59	65	71	66	101	100
High	Q15149	Plectin OS=Homo sapiens OX=9606 GN=PLEC PE=1 SV=3	122.392	10	43	196	43	4684	531.5	5.96					5	3		1										4	5					16	6	15	17
High	P08603	Complement factor H OS=Homo sapiens OX=9606 GN=CFH PE=1 SV=4	122.015	28	28	751	22	1231	139	6.61		1	2	3			13	11	7	7			30	26	23					24	19			3	3	7	9					4	3	12	13	1	2	8	10
High	P02144	Myoglobin OS=Homo sapiens OX=9606 GN=MB PE=1 SV=2	119.394	75	16	254	16	154	17.2	7.68																		2	4
High	P67936	Tropomyosin alpha-4 chain OS=Homo sapiens OX=9606 GN=TPM4 PE=1 SV=3	118.88	35	15	534	4	248	28.5	4.69	3	7	1	1	4	7	5	4									1	29	36	2	3	2	1	3	4	4	3					3	5					3	3
High	O75112	LIM domain-binding protein 3 OS=Homo sapiens OX=9606 GN=LDB3 PE=1 SV=2	115.717	33	18	213	18	727	77.1	8.13
High	Q03591	Complement factor H-related protein 1 OS=Homo sapiens OX=9606 GN=CFHR1 PE=1 SV=2	115.272	38	12	1454	3	330	37.6	7.39	4	1	3	3			23	26	16	19			71	56	52	1	1			82	69			5	3	7	8							35	38	6	5	24	25
High	P35749	Myosin-11 OS=Homo sapiens OX=9606 GN=MYH11 PE=1 SV=3	112.56	17	32	155	23	1972	227.2	5.5	10	2																	2	1												10	8
High	Q15582	Transforming growth factor-beta-induced protein ig-h3 OS=Homo sapiens OX=9606 GN=TGFBI PE=1 SV=1	110.802	34	21	479	21	683	74.6	7.71		1					12	11	6	3			14	5										18	12	24	18					1		16	12	3	5	7	6
High	O43707	Alpha-actinin-4 OS=Homo sapiens OX=9606 GN=ACTN4 PE=1 SV=2	107.817	35	25	101	12	911	104.8	5.44	2	5																								2	3
High	P02679	Fibrinogen gamma chain OS=Homo sapiens OX=9606 GN=FGG PE=1 SV=3	107.534	52	19	421	19	453	51.5	5.62		7	2	2			9	6	5	5								43	38	3	2	15	12				1							2	3	2	2
High	O15335	Chondroadherin OS=Homo sapiens OX=9606 GN=CHAD PE=1 SV=2	107.331	42	15	323	15	359	40.5	9.39											168	154
High	Q99715	Collagen alpha-1(XII) chain OS=Homo sapiens OX=9606 GN=COL12A1 PE=1 SV=2	105.242	12	30	215	30	3063	332.9	5.53							2	1			3	8												2	3	12	11					2	3
High	P01023	Alpha-2-macroglobulin OS=Homo sapiens OX=9606 GN=A2M PE=1 SV=3	104.485	24	31	300	31	1474	163.2	6.46		2							2	2	49	38									1	1	2			3	3			1	3	7	5	4	4	29	30	1	1
High	P07355	Annexin A2 OS=Homo sapiens OX=9606 GN=ANXA2 PE=1 SV=2	100.52	57	22	819	22	339	38.6	7.75	1	4	2	1	21	19	22	19	1	3			3	2	3	5	6	12	9	13	13			34	31	29	29					2	2	6	9	8	9	3	2
High	Q09666	Neuroblast differentiation-associated protein AHNAK OS=Homo sapiens OX=9606 GN=AHNAK PE=1 SV=2	97.63	17	31	109	31	5890	628.7	6.15		1			10	7	3	4												2	1			1		4	6
High	P02788	Lactotransferrin OS=Homo sapiens OX=9606 GN=LTF PE=1 SV=6	96.18	38	22	235	22	710	78.1	8.12	1	5	15	19														1				25	25														1
High	Q99798	Aconitate hydratase, mitochondrial OS=Homo sapiens OX=9606 GN=ACO2 PE=1 SV=2	96.013	29	20	165	20	780	85.4	7.61		5
High	Q15063	Periostin OS=Homo sapiens OX=9606 GN=POSTN PE=1 SV=2	96.009	25	20	256	20	836	93.3	7.53					1	1										3	3							4	2	5	2
High	P18206	Vinculin OS=Homo sapiens OX=9606 GN=VCL PE=1 SV=4	95.347	27	27	205	27	1134	123.7	5.66	3	2	1				1	1											1	1	3					1						1	1
High	P01009	Alpha-1-antitrypsin OS=Homo sapiens OX=9606 GN=SERPINA1 PE=1 SV=3	94.789	45	21	354	21	418	46.7	5.59		9	3	4	6	6	2	2	38	42	2	2	1	1	1			1		6	5	2	1	4	4	6	5
High	P51888	Prolargin OS=Homo sapiens OX=9606 GN=PRELP PE=1 SV=1	90.992	40	14	1305	14	382	43.8	9.38		1		1		1	2	2	24	29	106	95	55	7	13	11	8	6	4	2	1	5	3	1		5	3	18	20	2	1			10	11			13	12
High	O00468	Agrin OS=Homo sapiens OX=9606 GN=AGRN PE=1 SV=6	89.499	18	25	79	25	2068	217.2	6.39		2	1	3																4	4
High	P04406	Glyceraldehyde-3-phosphate dehydrogenase OS=Homo sapiens OX=9606 GN=GAPDH PE=1 SV=3	88.964	49	16	545	16	335	36	8.46	1	13	3	3	10	9	8	7	1		1	3	1	1	1	4	2	9	12	2	3	15	13	9	10	8	9			1	1	4	6	4	4		1
High	P45379	Troponin T, cardiac muscle OS=Homo sapiens OX=9606 GN=TNNT2 PE=1 SV=3	88.381	35	15	239	14	298	35.9	4.97
High	P06732	Creatine kinase M-type OS=Homo sapiens OX=9606 GN=CKM PE=1 SV=2	87.83	39	16	232	16	381	43.1	7.25																		21	25
High	Q02413	Desmoglein-1 OS=Homo sapiens OX=9606 GN=DSG1 PE=1 SV=2	85.994	19	16	168	16	1049	113.7	5.03	2						3	3			1	6	1										2	21	19
High	P01857	Immunoglobulin heavy constant gamma 1 OS=Homo sapiens OX=9606 GN=IGHG1 PE=1 SV=1	84.734	55	13	2129	5	330	36.1	8.19	2	26	9	12	15	16	20	19	33	40	24	14	36	20	15	15	11	27	25	15	17	46	39	24	22	23	27		2	4	3	28	17	17	16	12	15	8	5
High	Q8IUL8	Cartilage intermediate layer protein 2 OS=Homo sapiens OX=9606 GN=CILP2 PE=2 SV=2	84.037	17	18	219	18	1156	126.2	8.22											54	50																2	2
High	P24821	Tenascin OS=Homo sapiens OX=9606 GN=TNC PE=1 SV=3	84.012	13	25	378	25	2201	240.7	4.89		5	2	2					2												1		2	19	24	28	22						1	12	13			2	2
High	P00738	Haptoglobin OS=Homo sapiens OX=9606 GN=HP PE=1 SV=1	83.153	42	17	272	9	406	45.2	6.58		5	4	5	3	3	1		16	16			2		1			1		5	7	16	14
High	P01871	Immunoglobulin heavy constant mu OS=Homo sapiens OX=9606 GN=IGHM PE=1 SV=4	81.098	37	16	755	16	453	49.4	6.77										2												1					1					30	30	1	3	8	8
High	P12814	Alpha-actinin-1 OS=Homo sapiens OX=9606 GN=ACTN1 PE=1 SV=2	80.85	26	22	135	6	892	103	5.41	2	3																	1							2	2
High	P02042	Hemoglobin subunit delta OS=Homo sapiens OX=9606 GN=HBD PE=1 SV=2	80.805	78	11	862	5	147	16	8.05		6	6	7	2	1	18	23			7	7	2				2	38	41	11	12	75	76	6	6	6	4	7	4	26	28	8	6			2	1
High	P25705	ATP synthase subunit alpha, mitochondrial OS=Homo sapiens OX=9606 GN=ATP5F1A PE=1 SV=1	79.92	30	16	352	16	553	59.7	9.13		21		1	6	7												1	1							1
High	Q9BXR6	Complement factor H-related protein 5 OS=Homo sapiens OX=9606 GN=CFHR5 PE=1 SV=1	79.803	37	17	956	16	569	64.4	7.06	2		5	7			14	17	10	6			21	9	8	1	1			7	6			5	3	3	3							16	16	3	3	17	15
High	P02511	Alpha-crystallin B chain OS=Homo sapiens OX=9606 GN=CRYAB PE=1 SV=2	79.53	71	14	284	14	175	20.1	7.33		1																2	2
High	P01860	Immunoglobulin heavy constant gamma 3 OS=Homo sapiens OX=9606 GN=IGHG3 PE=1 SV=2	78.106	49	15	2454	6	377	41.3	7.9	2	13	7	9	17	14	22	25	20	28	20	11	35	20	12	13	10	19	21	17	19	45	45	26	26	26	27	2	5	9	7	60	50	16	15	33	39	13	9
High	P06576	ATP synthase subunit beta, mitochondrial OS=Homo sapiens OX=9606 GN=ATP5F1B PE=1 SV=3	74.962	24	11	177	11	529	56.5	5.4		10			3													1	2				4
High	P35443	Thrombospondin-4 OS=Homo sapiens OX=9606 GN=THBS4 PE=1 SV=2	74.503	20	15	272	12	961	105.8	4.68										4	13	12	32	4	3		1	1										1	3						1				1
High	P10916	Myosin regulatory light chain 2, ventricular/cardiac muscle isoform OS=Homo sapiens OX=9606 GN=MYL2 PE=1 SV=3	74.112	60	11	327	11	166	18.8	5																		14	13
High	P14923	Junction plakoglobin OS=Homo sapiens OX=9606 GN=JUP PE=1 SV=3	73.981	26	18	154	18	745	81.7	6.14							1				1													21	21
High	P01876	Immunoglobulin heavy constant alpha 1 OS=Homo sapiens OX=9606 GN=IGHA1 PE=1 SV=2	72.839	54	13	1002	9	353	37.6	6.51	3	14	2	2	11	10	9	9	15	12	1	4	9	4	2	1	2	2	2	13	13	19	20	7	4	7	4	2	1	2	1	36	33	4	3	10	10	2	4
High	P00747	Plasminogen OS=Homo sapiens OX=9606 GN=PLG PE=1 SV=2	72.331	28	18	340	18	810	90.5	7.24		2																						3	4	9	12					3	3			29	34		1
High	P10915	Hyaluronan and proteoglycan link protein 1 OS=Homo sapiens OX=9606 GN=HAPLN1 PE=2 SV=2	70.027	42	17	220	17	354	40.1	7.42											107	113
High	P05787	Keratin, type II cytoskeletal 8 OS=Homo sapiens OX=9606 GN=KRT8 PE=1 SV=7	69.535	29	18	419	7	483	53.7	5.59	15	12	2	1	4	3	6	8			2	2	3	4	2		1	3	3	3	1			17	17	4	4					2	2	4	2	1		1
High	P06396	Gelsolin OS=Homo sapiens OX=9606 GN=GSN PE=1 SV=1	69.1	28	15	337	15	782	85.6	6.28		3	1	1	3	4	9	9					8	2										2	4	5	7					6	4	3	2	3	2
High	P04075	Fructose-bisphosphate aldolase A OS=Homo sapiens OX=9606 GN=ALDOA PE=1 SV=2	68.71	44	15	220	15	364	39.4	8.09		3											1				1	14	13			5	6	3	5	3	4
High	O94875	Sorbin and SH3 domain-containing protein 2 OS=Homo sapiens OX=9606 GN=SORBS2 PE=1 SV=3	68.574	17	16	136	16	1100	124	8.31
High	Q7Z794	Keratin, type II cytoskeletal 1b OS=Homo sapiens OX=9606 GN=KRT77 PE=2 SV=3	67.992	21	15	924	10	578	61.9	5.99	14	8	2	3	10	7	15	13	5	3	22	21	27	5	5	8	9	12	11	6	9	16	17	55	53	6	6	11	9	8	5	6	5	17	14	4	5	11	12
High	P05976	Myosin light chain 1/3, skeletal muscle isoform OS=Homo sapiens OX=9606 GN=MYL1 PE=1 SV=3	66.39	36	9	144	6	194	21.1	5.03																		13	14
High	P02748	Complement component C9 OS=Homo sapiens OX=9606 GN=C9 PE=1 SV=2	65.455	22	13	985	13	559	63.1	5.59	5	1	16	16	1		7	5	3	3			16	11	15	4	3			6	7	12	13	35	36	42	44				1	4	3	6	3	6	6	26	26
High	Q92743	Serine protease HTRA1 OS=Homo sapiens OX=9606 GN=HTRA1 PE=1 SV=1	65.267	29	14	228	14	480	51.3	7.83											51	55	3											13	11	5	9										1
High	P0C0L4	Complement C4-A OS=Homo sapiens OX=9606 GN=C4A PE=1 SV=2	64.347	11	14	858	3	1744	192.7	7.08			2	3			18	18	7	8			25	27	24					19	17		1	11	12	18	15							14	16	5	6	8	8
High	P01861	Immunoglobulin heavy constant gamma 4 OS=Homo sapiens OX=9606 GN=IGHG4 PE=1 SV=1	63.841	40	11	1767	5	327	35.9	7.36	1	9	6	7	11	10	17	14	19	21	15	7	27	18	14	7	8	11	12	11	12	25	25	18	16	20	19	2	4	11	8	34	25	11	10	10	14	7	7
High	P07585	Decorin OS=Homo sapiens OX=9606 GN=DCN PE=1 SV=1	63.143	31	11	905	11	359	39.7	8.54			3	3	1	1	14	16	8	7	33	30	37	12	13	4	3	6	4	2	2	8	9	3	2	6	5	5	5	5	5	8	9	8	11			10	10
High	P14543	Nidogen-1 OS=Homo sapiens OX=9606 GN=NID1 PE=1 SV=3	61.788	16	17	69	17	1247	136.3	5.29	2			1																1	1
High	P52179	Myomesin-1 OS=Homo sapiens OX=9606 GN=MYOM1 PE=1 SV=2	61.448	11	16	49	16	1685	187.5	6.93
High	Q01546	Keratin, type II cytoskeletal 2 oral OS=Homo sapiens OX=9606 GN=KRT76 PE=1 SV=2	61.162	13	15	562	1	638	65.8	8.12	12	3		1	2	1	7	4			7	5	6	4	4	1		1	1			1	1	34	31	6	5	2						5	4	1			1
High	A5A3E0	POTE ankyrin domain family member F OS=Homo sapiens OX=9606 GN=POTEF PE=1 SV=2	60.216	8	6	1605	1	1075	121.4	6.2	14	18	12	10	25	24	11	14	5	2		1	10	4	2	8	9	54	51	19	18	33	31	24	21	30	29			3	1	2	12	10	6	2	3	4	4
High	P08727	Keratin, type I cytoskeletal 19 OS=Homo sapiens OX=9606 GN=KRT19 PE=1 SV=4	58.962	36	16	414	6	400	44.1	5.14	10	10	5	4	5	2	7	6					1				1	3	5		1		2	18	24	5	6											5	3
High	P0C0L5	Complement C4-B OS=Homo sapiens OX=9606 GN=C4B PE=1 SV=2	58.672	9	13	800	2	1744	192.6	7.27			2	2			16	17	7	8			24	24	21					17	14		1	14	14	18	15							12	14	2	4	8	7
High	Q5D862	Filaggrin-2 OS=Homo sapiens OX=9606 GN=FLG2 PE=1 SV=1	58.088	8	10	50	10	2391	247.9	8.31	1																							5	2
High	Q92954	Proteoglycan 4 OS=Homo sapiens OX=9606 GN=PRG4 PE=1 SV=3	57.299	10	13	221	13	1404	151	9.51							4	3		1			8	1	1																							3	4
High	P08572	Collagen alpha-2(IV) chain OS=Homo sapiens OX=9606 GN=COL4A2 PE=1 SV=4	57.07	7	9	281	9	1712	167.4	8.66	9	13	4	6														4	3	30	33					1						7	8
High	P50461	Cysteine and glycine-rich protein 3 OS=Homo sapiens OX=9606 GN=CSRP3 PE=1 SV=1	57.024	59	8	69	8	194	21	8.54
High	Q9UKZ9	Procollagen C-endopeptidase enhancer 2 OS=Homo sapiens OX=9606 GN=PCOLCE2 PE=1 SV=1	56.904	35	13	358	13	415	45.7	8.47						1	1		2	6	2		23	5	6																			1				7	6
High	P11142	Heat shock cognate 71 kDa protein OS=Homo sapiens OX=9606 GN=HSPA8 PE=1 SV=1	56.799	30	18	203	11	646	70.9	5.52	1	6	1	2	3	3	1	3								2	1	1	2			8	7	5	2	3	7					3	3	1		1
High	P19012	Keratin, type I cytoskeletal 15 OS=Homo sapiens OX=9606 GN=KRT15 PE=1 SV=3	56.758	26	15	738	1	456	49.2	4.77	13	3	4	3	18	21	16	16			7	14	7	6	3	4	4	13	16	2	4	7	9	35	34	19	20	3	5	2	2	2		3	3			12	9
High	P68371	Tubulin beta-4B chain OS=Homo sapiens OX=9606 GN=TUBB4B PE=1 SV=1	56.493	31	13	69	3	445	49.8	4.89		14	1		3	2	1	1
High	P51884	Lumican OS=Homo sapiens OX=9606 GN=LUM PE=1 SV=2	56.197	36	11	828	11	338	38.4	6.61		2			7	3	11	12	11	10	18	14	18	16	13	17	16		3			3	4	4	1	9	8			12	11			6	5			20	14
High	P14618	Pyruvate kinase PKM OS=Homo sapiens OX=9606 GN=PKM PE=1 SV=4	56.117	33	13	337	13	531	57.9	7.84		10	2	4	13	10	1	2			5	3	6	1	1	2	2	4	7		1	11	11	10	11	12	12					1	2	2	1
High	P69905	Hemoglobin subunit alpha OS=Homo sapiens OX=9606 GN=HBA1 PE=1 SV=2	55.446	43	6	2572	6	142	15.2	8.68		12	17	16	7	6	33	29			38	35	51	18	12	7	9	89	97	24	30	137	126	37	33	34	33	21	22	76	74	35	36			19	19	3	1
High	P16615	Sarcoplasmic/endoplasmic reticulum calcium ATPase 2 OS=Homo sapiens OX=9606 GN=ATP2A2 PE=1 SV=1	55.26	15	14	111	14	1042	114.7	5.34																		8	4
High	Q9H987	Synaptopodin 2-like protein OS=Homo sapiens OX=9606 GN=SYNPO2L PE=2 SV=3	54.947	20	12	69	12	977	102.4	9.74
High	O14558	Heat shock protein beta-6 OS=Homo sapiens OX=9606 GN=HSPB6 PE=1 SV=2	54.098	69	7	129	7	160	17.1	6.4																		6	1
High	P04792	Heat shock protein beta-1 OS=Homo sapiens OX=9606 GN=HSPB1 PE=1 SV=2	53.702	46	10	162	10	205	22.8	6.4	4	4			4	3												2														7	7
High	P07437	Tubulin beta chain OS=Homo sapiens OX=9606 GN=TUBB PE=1 SV=2	53.625	31	13	112	3	444	49.6	4.89		15	2		3	2	2	2											1			4	3	1	1	5	5
High	P60660	Myosin light polypeptide 6 OS=Homo sapiens OX=9606 GN=MYL6 PE=1 SV=2	53.429	48	7	166	3	151	16.9	4.65	3	4	1	2	3	3												4	4	6	4											2	2
High	P07996	Thrombospondin-1 OS=Homo sapiens OX=9606 GN=THBS1 PE=1 SV=2	52.441	17	16	55	16	1170	129.3	4.94											23	30
High	Q96HC4	PDZ and LIM domain protein 5 OS=Homo sapiens OX=9606 GN=PDLIM5 PE=1 SV=5	52.403	20	10	73	10	596	63.9	8.21		1																2	1
High	Q5XKE5	Keratin, type II cytoskeletal 79 OS=Homo sapiens OX=9606 GN=KRT79 PE=1 SV=2	51.548	18	13	228	2	535	57.8	7.2	8	1						2			1	1	4	3	3			2				4	3	24	22	2
High	P01859	Immunoglobulin heavy constant gamma 2 OS=Homo sapiens OX=9606 GN=IGHG2 PE=1 SV=2	51.492	36	11	1867	4	326	35.9	7.59	1	14	8	7	13	12	19	17	21	25	15	7	33	21	15	7	8	11	12	13	14	25	26	21	16	23	23	2	4	11	8	40	30	14	13	13	17	7	7
High	P36955	Pigment epithelium-derived factor OS=Homo sapiens OX=9606 GN=SERPINF1 PE=1 SV=4	50.684	25	12	179	12	418	46.3	6.38													2											3	1	11	7					10	9			1	3
High	P05413	Fatty acid-binding protein, heart OS=Homo sapiens OX=9606 GN=FABP3 PE=1 SV=4	50.651	73	11	204	11	133	14.8	6.8
High	P35580	Myosin-10 OS=Homo sapiens OX=9606 GN=MYH10 PE=1 SV=3	50.466	8	14	80	8	1976	228.9	5.54		3																	1	2	2
High	P0DMV9	Heat shock 70 kDa protein 1B OS=Homo sapiens OX=9606 GN=HSPA1B PE=1 SV=1	50.37	26	14	165	12	641	70	5.66	1	9	1	1	2	3	1	4								2	1	1	2			4	3	1		1	3					3	3	1
High	Q3SY84	Keratin, type II cytoskeletal 71 OS=Homo sapiens OX=9606 GN=KRT71 PE=1 SV=3	49.699	27	16	80	12	523	57.3	6.61	2	1			5	5	1	1					1											9	10
High	Q9Y6C2	EMILIN-1 OS=Homo sapiens OX=9606 GN=EMILIN1 PE=1 SV=3	47.958	20	15	50	15	1016	106.6	5.17		8	2	2																2	2
High	Q71U36	Tubulin alpha-1A chain OS=Homo sapiens OX=9606 GN=TUBA1A PE=1 SV=1	47.736	33	11	155	5	451	50.1	5.06		8	2	2	2	1		1												2				6	6	12	12					3	2			1
High	P36980	Complement factor H-related protein 2 OS=Homo sapiens OX=9606 GN=CFHR2 PE=1 SV=1	47.128	24	6	353	3	270	30.6	6.38	2						4	3					14	12	7					30	26													6	9			1	2
High	P19429	Troponin I, cardiac muscle OS=Homo sapiens OX=9606 GN=TNNI3 PE=1 SV=3	46.876	41	11	171	11	210	24	9.86
High	P04083	Annexin A1 OS=Homo sapiens OX=9606 GN=ANXA1 PE=1 SV=2	46.615	48	14	203	14	346	38.7	7.02		1			15	13	4	2								3	1	4	3	1	1			4	3	9	9						1	3	3	10	12
High	P48735	Isocitrate dehydrogenase [NADP], mitochondrial OS=Homo sapiens OX=9606 GN=IDH2 PE=1 SV=2	45.959	22	9	80	9	452	50.9	8.69		3
High	Q9BXN1	Asporin OS=Homo sapiens OX=9606 GN=ASPN PE=1 SV=2	45.647	27	9	176	9	380	43.4	7.08								1	8	5			18	8	7		1																					10	9
High	P08729	Keratin, type II cytoskeletal 7 OS=Homo sapiens OX=9606 GN=KRT7 PE=1 SV=5	44.222	25	14	223	6	469	51.4	5.48	6	6			7	7	1	3					1	4	2		1	3	3	3	1			15	14	6	6					2	2	2	2	1		1
High	Q13361	Microfibrillar-associated protein 5 OS=Homo sapiens OX=9606 GN=MFAP5 PE=1 SV=1	42.882	25	5	97	5	173	19.6	5.94							17	12
High	P06733	Alpha-enolase OS=Homo sapiens OX=9606 GN=ENO1 PE=1 SV=2	42.375	31	11	93	9	434	47.1	7.39		14	2	4	1	1	1	1																5	6	1										1
High	P21810	Biglycan OS=Homo sapiens OX=9606 GN=BGN PE=1 SV=2	42.013	31	9	415	9	368	41.6	7.52		4			4	2			4		40	46	9	2	2	1		3	2			3	2	1	2			4	5			1	1	5	4			5	7
High	P12829	Myosin light chain 4 OS=Homo sapiens OX=9606 GN=MYL4 PE=1 SV=3	41.378	56	7	111	5	197	21.6	5.03																		8	5
High	P02461	Collagen alpha-1(III) chain OS=Homo sapiens OX=9606 GN=COL3A1 PE=1 SV=4	41.131	9	8	1030	7	1466	138.5	6.61	1	1	2	2	5	6	14	16	9	10	5	4	15	16	16	13	13	7	4	5	6	7	9	22	19	33	29	7	7	12	8	4	5	8	9	8	7	9	10
High	Q9NPC6	Myozenin-2 OS=Homo sapiens OX=9606 GN=MYOZ2 PE=1 SV=1	40.746	38	11	89	11	264	29.9	8.25
High	P13611	Versican core protein OS=Homo sapiens OX=9606 GN=VCAN PE=1 SV=3	40.568	4	11	230	11	3396	372.6	4.51							6	5	1				3	1															2
High	P68366	Tubulin alpha-4A chain OS=Homo sapiens OX=9606 GN=TUBA4A PE=1 SV=1	40.002	28	10	50	4	448	49.9	5.06		5	1	1																				3	1	5	4
High	P21980	Protein-glutamine gamma-glutamyltransferase 2 OS=Homo sapiens OX=9606 GN=TGM2 PE=1 SV=2	39.786	19	12	77	12	687	77.3	5.22																				5	4
High	Q5T749	Keratinocyte proline-rich protein OS=Homo sapiens OX=9606 GN=KPRP PE=1 SV=1	39.779	18	9	104	9	579	64.1	8.27	3																					1
High	Q05682	Caldesmon OS=Homo sapiens OX=9606 GN=CALD1 PE=1 SV=3	39.702	18	12	24	12	793	93.2	5.66			1																													1
High	P05164	Myeloperoxidase OS=Homo sapiens OX=9606 GN=MPO PE=1 SV=1	39.456	14	11	97	11	745	83.8	8.97				1																1	3	41	37
High	Q9Y490	Talin-1 OS=Homo sapiens OX=9606 GN=TLN1 PE=1 SV=3	39.157	7	14	22	14	2541	269.6	6.07		2
High	P20930	Filaggrin OS=Homo sapiens OX=9606 GN=FLG PE=1 SV=3	39.14	3	9	75	9	4061	434.9	9.25	2						1						1											23	17
High	P63316	Troponin C, slow skeletal and cardiac muscles OS=Homo sapiens OX=9606 GN=TNNC1 PE=1 SV=1	38.444	27	6	48	6	161	18.4	4.18																		1	1
High	P07093	Glia-derived nexin OS=Homo sapiens OX=9606 GN=SERPINE2 PE=1 SV=1	38.427	20	8	50	8	398	44	9.29			1	2
High	P54296	Myomesin-2 OS=Homo sapiens OX=9606 GN=MYOM2 PE=1 SV=2	38.053	10	11	32	11	1465	164.8	6.19																			1
High	P00739	Haptoglobin-related protein OS=Homo sapiens OX=9606 GN=HPR PE=2 SV=2	37.603	27	9	96	1	348	39	7.09			1	1	2	2			10	12					1					1	3	3	5
High	P81605	Dermcidin OS=Homo sapiens OX=9606 GN=DCD PE=1 SV=2	37.401	35	5	479	5	110	11.3	6.54	9	2	3	2	4	4	5	7		1	4	2	1	4		4	7	10	12	9	8		2					5	5			2	2	1	3	2	2	1	1
High	P60174	Triosephosphate isomerase OS=Homo sapiens OX=9606 GN=TPI1 PE=1 SV=3	36.447	40	10	66	10	286	30.8	5.92		5		1	2	2													3	1							1						1
High	Q14192	Four and a half LIM domains protein 2 OS=Homo sapiens OX=9606 GN=FHL2 PE=1 SV=3	36.389	35	10	59	10	279	32.2	7.55
High	P07195	L-lactate dehydrogenase B chain OS=Homo sapiens OX=9606 GN=LDHB PE=1 SV=2	36.383	27	9	80	8	334	36.6	6.05		4
High	P16402	Histone H1.3 OS=Homo sapiens OX=9606 GN=H1-3 PE=1 SV=2	35.727	21	8	292	7	221	22.3	11.02		7	3	5	7	5	7	5					2			2	2	4	5	9	9	21	21	7	6	6	10					2	2
High	P24752	Acetyl-CoA acetyltransferase, mitochondrial OS=Homo sapiens OX=9606 GN=ACAT1 PE=1 SV=1	35.697	23	9	51	9	427	45.2	8.85		8
High	O60565	Gremlin-1 OS=Homo sapiens OX=9606 GN=GREM1 PE=1 SV=1	34.997	36	4	19	4	184	20.7	9.39											1	2
High	P00558	Phosphoglycerate kinase 1 OS=Homo sapiens OX=9606 GN=PGK1 PE=1 SV=3	34.457	28	9	30	9	417	44.6	8.1		1			1																		1
High	Q9NZT1	Calmodulin-like protein 5 OS=Homo sapiens OX=9606 GN=CALML5 PE=1 SV=2	34.377	43	6	138	6	146	15.9	4.44	2				2	2		3	1				2	2		1	1	4	3					10	8	4	5							2					1
High	Q16777	Histone H2A type 2-C OS=Homo sapiens OX=9606 GN=HIST2H2AC PE=1 SV=4	34.369	58	6	1011	2	129	14	10.9	2	12	7	7	21	24	15	15	1		2		8		5	11	8	21	16	16	17	30	29	23	21	20	25	2	2	4	4	13	13	8	8	6	5	7	6
High	P39060	Collagen alpha-1(XVIII) chain OS=Homo sapiens OX=9606 GN=COL18A1 PE=1 SV=5	34.058	6	8	50	8	1754	178.1	6.01	2	8	1	2																3	2											2	3
High	P02765	Alpha-2-HS-glycoprotein OS=Homo sapiens OX=9606 GN=AHSG PE=1 SV=2	33.937	16	6	121	6	367	39.3	5.72									4	2												2	3
High	Q08554	Desmocollin-1 OS=Homo sapiens OX=9606 GN=DSC1 PE=1 SV=2	33.143	8	5	70	5	894	99.9	5.43	1						1	3			1													12	12
High	Q7Z3Y8	Keratin, type I cytoskeletal 27 OS=Homo sapiens OX=9606 GN=KRT27 PE=1 SV=2	33.065	16	7	805	4	459	49.8	5.05	8	4	3	3	1		9	12			17	26	6			3	3	4	2	1	1	10	7	40	40	5	5	2	2	6	3	4	1	8	11
High	Q13813	Spectrin alpha chain, non-erythrocytic 1 OS=Homo sapiens OX=9606 GN=SPTAN1 PE=1 SV=3	32.768	5	11	32	11	2472	284.4	5.35		3
High	P02462	Collagen alpha-1(IV) chain OS=Homo sapiens OX=9606 GN=COL4A1 PE=1 SV=4	32.22	3	4	220	2	1669	160.5	8.28	8	8	5	5														5	8	13	15						1					7	8
High	Q8N1N4	Keratin, type II cytoskeletal 78 OS=Homo sapiens OX=9606 GN=KRT78 PE=1 SV=2	31.965	20	10	80	7	520	56.8	6.02	2				3	3	1																	7	6
High	P02792	Ferritin light chain OS=Homo sapiens OX=9606 GN=FTL PE=1 SV=2	31.917	27	5	52	5	175	20	5.78																						5	4
High	P02760	Protein AMBP OS=Homo sapiens OX=9606 GN=AMBP PE=1 SV=1	31.729	14	5	230	5	352	39	6.25	5	1	4	4	3	1	1	1			2	2	5							5	4		3	1				3	3	1	1	6	8
High	P07357	Complement component C8 alpha chain OS=Homo sapiens OX=9606 GN=C8A PE=1 SV=2	31.348	12	6	39	6	584	65.1	6.47			2	2																	1															2	1
High	P61626	Lysozyme C OS=Homo sapiens OX=9606 GN=LYZ PE=1 SV=1	31.191	44	8	199	8	148	16.5	9.16	4		1	2	7	6					58	59								6	3	6	6	1		1										7	7
High	P35556	Fibrillin-2 OS=Homo sapiens OX=9606 GN=FBN2 PE=1 SV=3	31.082	2	7	558	2	2912	314.6	4.86		3	1		1		25	25	2	1	2	2	9	7	5	10	7	8	7		1				1	3		3	5	2	2	5	1	3	2	1		8	8
High	Q8N474	Secreted frizzled-related protein 1 OS=Homo sapiens OX=9606 GN=SFRP1 PE=1 SV=1	30.974	29	8	165	8	314	35.4	8.85	4	1	11	9				2																								1	1
High	P14555	Phospholipase A2, membrane associated OS=Homo sapiens OX=9606 GN=PLA2G2A PE=1 SV=2	30.778	35	6	381	6	144	16.1	9.23	3				8	6	6	7	3	3			11	12	13	4	4	2										1	3					2	3	13	15	7	4
High	P01031	Complement C5 OS=Homo sapiens OX=9606 GN=C5 PE=1 SV=4	30.687	7	11	95	11	1676	188.2	6.52			4	3																				6	4	5	8										1
High	Q01995	Transgelin OS=Homo sapiens OX=9606 GN=TAGLN PE=1 SV=4	30.443	48	9	80	9	201	22.6	8.84	9	2	1	1																												6	6
High	P13671	Complement component C6 OS=Homo sapiens OX=9606 GN=C6 PE=1 SV=3	30.264	11	10	41	10	934	104.7	6.76			3	3																						2										1
High	P11021	Endoplasmic reticulum chaperone BiP OS=Homo sapiens OX=9606 GN=HSPA5 PE=1 SV=2	30.132	20	10	67	9	654	72.3	5.16		4	1	1	8	3														1			1									2	1
High	P17540	Creatine kinase S-type, mitochondrial OS=Homo sapiens OX=9606 GN=CKMT2 PE=1 SV=2	29.958	19	7	56	7	419	47.5	8.19
High	P68104	Elongation factor 1-alpha 1 OS=Homo sapiens OX=9606 GN=EEF1A1 PE=1 SV=1	29.674	19	7	264	7	462	50.1	9.01	6	5	2	1	9	10	2	2										2	1	3	2	4	4	10	8	8	15					2	3			1
High	Q7L7L0	Histone H2A type 3 OS=Homo sapiens OX=9606 GN=HIST3H2A PE=1 SV=3	29.622	35	5	972	1	130	14.1	11.05	2	11	5	5	17	20	16	15	1		2		12		5	11	5	19	16	17	15	32	29	19	19	16	19	2	2	4	4	13	13	8	8	6	5	9	5
High	P03950	Angiogenin OS=Homo sapiens OX=9606 GN=ANG PE=1 SV=1	29.583	56	6	62	6	147	16.5	9.64				1							2	1								7	7															1	1		1
High	P62937	Peptidyl-prolyl cis-trans isomerase A OS=Homo sapiens OX=9606 GN=PPIA PE=1 SV=2	29.579	39	8	39	8	165	18	7.81		6			1
High	P54652	Heat shock-related 70 kDa protein 2 OS=Homo sapiens OX=9606 GN=HSPA2 PE=1 SV=1	29.259	12	8	123	1	639	70	5.74	1	5	1	1	2	2	1	2								2	1	1	2			4	3	1		1	3					3	3	1
High	P32119	Peroxiredoxin-2 OS=Homo sapiens OX=9606 GN=PRDX2 PE=1 SV=5	28.998	37	9	178	8	198	21.9	5.97		7	1	2			1	1									1	12	9	2		20	18		2			2		4	3	2	4
High	P40926	Malate dehydrogenase, mitochondrial OS=Homo sapiens OX=9606 GN=MDH2 PE=1 SV=3	28.275	25	7	54	7	338	35.5	8.68		2
High	P02790	Hemopexin OS=Homo sapiens OX=9606 GN=HPX PE=1 SV=2	28.026	21	7	53	7	462	51.6	7.02			1	1					6	6			1													3	4
High	P26038	Moesin OS=Homo sapiens OX=9606 GN=MSN PE=1 SV=3	27.719	16	10	82	8	577	67.8	6.4		4	1	2	2	2														1	6		1	2	2											1	2	3	2
High	P40925	Malate dehydrogenase, cytoplasmic OS=Homo sapiens OX=9606 GN=MDH1 PE=1 SV=4	27.116	22	6	46	6	334	36.4	7.36																		1
High	Q5QNW6	Histone H2B type 2-F OS=Homo sapiens OX=9606 GN=HIST2H2BF PE=1 SV=3	27.028	49	7	642	7	126	13.9	10.32	1	6	4	4	8	9	9	10	3	4		1	7	1	3	6	4	10	10	6	12	24	26	16	15	16	17			3	2	14	13	7	8	5	5	6	2
High	O76041	Nebulette OS=Homo sapiens OX=9606 GN=NEBL PE=1 SV=1	26.928	12	9	34	9	1014	116.4	7.99
High	P98095	Fibulin-2 OS=Homo sapiens OX=9606 GN=FBLN2 PE=1 SV=2	26.728	8	7	34	7	1184	126.5	4.82							6	6
High	P62805	Histone H4 OS=Homo sapiens OX=9606 GN=H4C1 PE=1 SV=2	26.495	50	5	677	5	103	11.4	11.36	3	14	8	9	14	16	7	9	1				5	1	3	7	7	14	13	17	18	28	27	19	16	21	23					6	5	6	6	1	2	4	3
High	Q99959	Plakophilin-2 OS=Homo sapiens OX=9606 GN=PKP2 PE=1 SV=2	26.419	10	7	23	7	881	97.4	9.33
High	Q99972	Myocilin OS=Homo sapiens OX=9606 GN=MYOC PE=1 SV=2	26.368	10	5	57	5	504	56.9	5.54							1						9						1									3	1					2	2
High	Q13835	Plakophilin-1 OS=Homo sapiens OX=9606 GN=PKP1 PE=1 SV=2	26.217	10	7	30	7	747	82.8	9.13
High	Q8IUX7	Adipocyte enhancer-binding protein 1 OS=Homo sapiens OX=9606 GN=AEBP1 PE=1 SV=1	26.131	7	7	38	7	1158	130.8	5.11			3	6																												1	1
High	P13929	Beta-enolase OS=Homo sapiens OX=9606 GN=ENO3 PE=1 SV=5	25.947	12	4	44	2	434	47	7.71		4	1	2																				4	3
High	O75369	Filamin-B OS=Homo sapiens OX=9606 GN=FLNB PE=1 SV=2	25.933	3	8	36	2	2602	278	5.73		1			1
High	P06702	Protein S100-A9 OS=Homo sapiens OX=9606 GN=S100A9 PE=1 SV=1	25.521	39	4	99	4	114	13.2	6.13					6	6											1	4	4			14	13									1
High	O60240	Perilipin-1 OS=Homo sapiens OX=9606 GN=PLIN1 PE=1 SV=2	25.172	11	6	30	6	522	56	6.42
High	Q6UWP8	Suprabasin OS=Homo sapiens OX=9606 GN=SBSN PE=1 SV=2	24.747	18	3	37	3	590	60.5	7.01	2													2	1	1								5	6	2	2
High	P37802	Transgelin-2 OS=Homo sapiens OX=9606 GN=TAGLN2 PE=1 SV=3	24.66	40	7	66	7	199	22.4	8.25		1	1		6	5														3	4			1	1	2	2									1
High	Q06828	Fibromodulin OS=Homo sapiens OX=9606 GN=FMOD PE=1 SV=2	24.637	16	5	103	5	376	43.2	6.04											26	29												1	1	2	3	4	8
High	P07360	Complement component C8 gamma chain OS=Homo sapiens OX=9606 GN=C8G PE=1 SV=3	24.632	33	5	95	5	202	22.3	8.31			1	1											2					1				6	7	6	6											2	3
High	P01591	Immunoglobulin J chain OS=Homo sapiens OX=9606 GN=JCHAIN PE=1 SV=4	24.056	37	5	113	5	159	18.1	5.24	2																															3	2
High	P07911	Uromodulin OS=Homo sapiens OX=9606 GN=UMOD PE=1 SV=1	24.044	12	7	31	7	640	69.7	5.24		30		1
High	P08493	Matrix Gla protein OS=Homo sapiens OX=9606 GN=MGP PE=1 SV=2	23.841	33	4	102	4	103	12.3	9.67	3		3	3														2	2			7	7									1	1			3	2
High	P10643	Complement component C7 OS=Homo sapiens OX=9606 GN=C7 PE=1 SV=2	23.655	11	7	38	7	843	93.5	6.48			1	2																				1	1	2	1
High	Q12805	EGF-containing fibulin-like extracellular matrix protein 1 OS=Homo sapiens OX=9606 GN=EFEMP1 PE=1 SV=2	23.553	14	6	92	6	493	54.6	5.07																																3	2			3
High	P07477	Trypsin-1 OS=Homo sapiens OX=9606 GN=PRSS1 PE=1 SV=1	23.34	15	3	2965	2	247	26.5	6.51	15	10	4	4	39	50	19	23	40	31	27	20	26	37	22	35	21	34	35	73	103	21	23	25	21	30	29	23	25	15	10	40	42	17	17	12	13	27	36
High	Q16555	Dihydropyrimidinase-related protein 2 OS=Homo sapiens OX=9606 GN=DPYSL2 PE=1 SV=1	23.248	17	8	48	7	572	62.3	6.38		1			4	4																				1	1
High	P31151	Protein S100-A7 OS=Homo sapiens OX=9606 GN=S100A7 PE=1 SV=4	23.167	25	6	23	6	101	11.5	6.77
High	P38117	Electron transfer flavoprotein subunit beta OS=Homo sapiens OX=9606 GN=ETFB PE=1 SV=3	22.852	21	6	49	6	255	27.8	8.1
High	P08311	Cathepsin G OS=Homo sapiens OX=9606 GN=CTSG PE=1 SV=2	22.825	32	8	45	8	255	28.8	11.19																2						15	17
High	P01042	Kininogen-1 OS=Homo sapiens OX=9606 GN=KNG1 PE=1 SV=2	22.719	10	6	64	6	644	71.9	6.81									4	3			1																			6	4			3	2
High	P05109	Protein S100-A8 OS=Homo sapiens OX=9606 GN=S100A8 PE=1 SV=1	22.439	41	5	117	5	93	10.8	7.03					7	6	2										1	3	3			10	12									2	1
High	P05090	Apolipoprotein D OS=Homo sapiens OX=9606 GN=APOD PE=1 SV=1	22.156	30	6	103	6	189	21.3	5.15											6	8									1											2	1			3	2
High	P01011	Alpha-1-antichymotrypsin OS=Homo sapiens OX=9606 GN=SERPINA3 PE=1 SV=2	22.063	17	8	110	8	423	47.6	5.52		2	1	2				1	4	2																1						6	7			5	7
High	Q14767	Latent-transforming growth factor beta-binding protein 2 OS=Homo sapiens OX=9606 GN=LTBP2 PE=1 SV=3	22.025	5	8	25	8	1821	194.9	5.19																																2
High	P29400	Collagen alpha-5(IV) chain OS=Homo sapiens OX=9606 GN=COL4A5 PE=1 SV=2	21.987	2	4	117	2	1685	160.9	7.62	4	4	3	3														3	4	4	4											2	4
High	P12235	ADP/ATP translocase 1 OS=Homo sapiens OX=9606 GN=SLC25A4 PE=1 SV=4	21.886	22	7	61	7	298	33	9.76
High	P31944	Caspase-14 OS=Homo sapiens OX=9606 GN=CASP14 PE=1 SV=2	21.639	28	7	67	7	242	27.7	5.58	4				4	1	3	1																7	8									2	1
High	P05023	Sodium/potassium-transporting ATPase subunit alpha-1 OS=Homo sapiens OX=9606 GN=ATP1A1 PE=1 SV=1	21.586	10	8	17	8	1023	112.8	5.49		11		1
High	P00338	L-lactate dehydrogenase A chain OS=Homo sapiens OX=9606 GN=LDHA PE=1 SV=2	21.578	19	6	74	5	332	36.7	8.27		2			5	4																					1
High	Q14195	Dihydropyrimidinase-related protein 3 OS=Homo sapiens OX=9606 GN=DPYSL3 PE=1 SV=1	21.297	12	6	33	5	570	61.9	6.49					1	2	1
High	P78539	Sushi repeat-containing protein SRPX OS=Homo sapiens OX=9606 GN=SRPX PE=1 SV=1	21.162	13	6	69	6	464	51.5	8.66																																1	1
High	Q9GZM7	Tubulointerstitial nephritis antigen-like OS=Homo sapiens OX=9606 GN=TINAGL1 PE=1 SV=1	21.094	17	6	37	6	467	52.4	6.99	2	5	4	3																3	1											1	1
High	O75596	C-type lectin domain family 3 member A OS=Homo sapiens OX=9606 GN=CLEC3A PE=1 SV=1	21.013	35	7	42	7	197	22.2	8.84											21	21
High	O00391	Sulfhydryl oxidase 1 OS=Homo sapiens OX=9606 GN=QSOX1 PE=1 SV=3	20.632	7	6	69	6	747	82.5	8.92													1							3	5	1										2	2
High	P0DOX2	Immunoglobulin alpha-2 heavy chain OS=Homo sapiens OX=9606 PE=1 SV=2	20.538	19	6	406	2	455	48.9	6.67	2	3	1	1	5	5	3	4	4	4	1	3	6	4	1		2	1	2	3	3	7	7	4	3	5	2	2	1	2	1	11	10	2	2	2	2	1	3
High	P22626	Heterogeneous nuclear ribonucleoproteins A2/B1 OS=Homo sapiens OX=9606 GN=HNRNPA2B1 PE=1 SV=2	20.408	20	6	49	6	353	37.4	8.95		2			2	2		1					3								1	6	4			3	3
High	Q6UXI9	Nephronectin OS=Homo sapiens OX=9606 GN=NPNT PE=2 SV=3	20.364	13	6	22	6	565	61.9	8.34																				2	2
High	Q9NRN5	Olfactomedin-like protein 3 OS=Homo sapiens OX=9606 GN=OLFML3 PE=2 SV=1	20.266	18	7	32	7	406	46	6.57			4	9																												2	1					1
High	Q9BX66	Sorbin and SH3 domain-containing protein 1 OS=Homo sapiens OX=9606 GN=SORBS1 PE=1 SV=3	20.249	6	5	10	5	1292	142.4	6.84
High	P02763	Alpha-1-acid glycoprotein 1 OS=Homo sapiens OX=9606 GN=ORM1 PE=1 SV=1	20.193	27	5	31	3	201	23.5	5.02									1
High	P35625	Metalloproteinase inhibitor 3 OS=Homo sapiens OX=9606 GN=TIMP3 PE=1 SV=2	20.187	16	4	61	4	211	24.1	8.72	1		12	12																8	5
High	P02749	Beta-2-glycoprotein 1 OS=Homo sapiens OX=9606 GN=APOH PE=1 SV=3	19.501	23	6	97	6	345	38.3	7.97		1	2	2			1	1												1					1							1	1			3	2
High	Q06830	Peroxiredoxin-1 OS=Homo sapiens OX=9606 GN=PRDX1 PE=1 SV=1	19.264	29	6	151	5	199	22.1	8.13		8	2	3	5	5	1	2									1	4	1	2		11	8	2	6	1	4	2		2	3	2	3
High	P21246	Pleiotrophin OS=Homo sapiens OX=9606 GN=PTN PE=1 SV=1	19.054	30	5	27	5	168	18.9	9.6				1
High	Q9HCB6	Spondin-1 OS=Homo sapiens OX=9606 GN=SPON1 PE=1 SV=2	18.985	10	6	28	6	807	90.9	6.11			6	7																1	3
High	Q14055	Collagen alpha-2(IX) chain OS=Homo sapiens OX=9606 GN=COL9A2 PE=1 SV=2	18.94	4	2	29	2	689	65.1	9.17											15	14
High	P17174	Aspartate aminotransferase, cytoplasmic OS=Homo sapiens OX=9606 GN=GOT1 PE=1 SV=3	18.84	13	5	43	5	413	46.2	7.01
High	P14649	Myosin light chain 6B OS=Homo sapiens OX=9606 GN=MYL6B PE=1 SV=1	18.691	22	4	57	2	208	22.8	5.73	2	3	1	2		1												1		3	2											2	2
High	P35030	Trypsin-3 OS=Homo sapiens OX=9606 GN=PRSS3 PE=1 SV=2	18.464	8	2	213	2	304	32.5	7.49	3	3			4	3	2	2	3	3	1	1	1	3	3	1	1	1		3	3							2	1	1		1	1					1	1
High	P42765	3-ketoacyl-CoA thiolase, mitochondrial OS=Homo sapiens OX=9606 GN=ACAA2 PE=1 SV=2	18.26	19	6	19	6	397	41.9	8.09		5
High	O75462	Cytokine receptor-like factor 1 OS=Homo sapiens OX=9606 GN=CRLF1 PE=1 SV=1	18.203	10	4	58	4	422	46.3	9.11									1	1	3	3	2
High	P00915	Carbonic anhydrase 1 OS=Homo sapiens OX=9606 GN=CA1 PE=1 SV=2	18.071	25	5	79	5	261	28.9	7.12							1	1										11	7			24	25
High	P15311	Ezrin OS=Homo sapiens OX=9606 GN=EZR PE=1 SV=4	18.026	9	5	49	3	586	69.4	6.27		4	1																		1			2	2													3	2
High	P48681	Nestin OS=Homo sapiens OX=9606 GN=NES PE=1 SV=2	17.881	5	6	12	6	1621	177.3	4.36
High	P09622	Dihydrolipoyl dehydrogenase, mitochondrial OS=Homo sapiens OX=9606 GN=DLD PE=1 SV=2	17.855	11	5	39	5	509	54.1	7.85		1
High	P08238	Heat shock protein HSP 90-beta OS=Homo sapiens OX=9606 GN=HSP90AB1 PE=1 SV=4	17.835	10	6	14	3	724	83.2	5.03		1		2		1																2	1
High	P31930	Cytochrome b-c1 complex subunit 1, mitochondrial OS=Homo sapiens OX=9606 GN=UQCRC1 PE=1 SV=3	17.652	12	6	16	6	480	52.6	6.37
High	P27482	Calmodulin-like protein 3 OS=Homo sapiens OX=9606 GN=CALML3 PE=1 SV=2	17.542	42	5	15	4	149	16.9	4.42						1																										1
High	P62987	Ubiquitin-60S ribosomal protein L40 OS=Homo sapiens OX=9606 GN=UBA52 PE=1 SV=2	17.503	37	4	317	4	128	14.7	9.83	4	6	5	5	6	4	4	2					3			2		6	8	5	4	7	10	10	8	7	5					2	2	3	2	2	2
High	Q9UKU9	Angiopoietin-related protein 2 OS=Homo sapiens OX=9606 GN=ANGPTL2 PE=1 SV=1	17.309	12	6	15	6	493	57.1	7.53											1	2
High	P35858	Insulin-like growth factor-binding protein complex acid labile subunit OS=Homo sapiens OX=9606 GN=IGFALS PE=1 SV=1	16.903	9	5	39	5	605	66	6.79
High	P20849	Collagen alpha-1(IX) chain OS=Homo sapiens OX=9606 GN=COL9A1 PE=1 SV=3	16.794	4	3	24	3	921	91.8	8.72											12	12
High	O75390	Citrate synthase, mitochondrial OS=Homo sapiens OX=9606 GN=CS PE=1 SV=2	16.734	14	6	19	6	466	51.7	8.32
High	Q13642	Four and a half LIM domains protein 1 OS=Homo sapiens OX=9606 GN=FHL1 PE=1 SV=4	16.662	18	5	26	5	323	36.2	8.97																		1	2
High	P04003	C4b-binding protein alpha chain OS=Homo sapiens OX=9606 GN=C4BPA PE=1 SV=2	16.524	11	6	50	6	597	67	7.3																								7	6	10	12
High	Q2M2I5	Keratin, type I cytoskeletal 24 OS=Homo sapiens OX=9606 GN=KRT24 PE=1 SV=1	16.48	7	4	183	1	525	55.1	4.96	5	1	2	2	2		1				4	9	1											7	6
High	P53420	Collagen alpha-4(IV) chain OS=Homo sapiens OX=9606 GN=COL4A4 PE=1 SV=3	16.435	5	6	28	6	1690	163.9	8.62																				1	1
High	Q08431	Lactadherin OS=Homo sapiens OX=9606 GN=MFGE8 PE=1 SV=3	16.422	12	4	38	4	387	43.1	8.15	1			1							9	12																				2	2
High	P02747	Complement C1q subcomponent subunit C OS=Homo sapiens OX=9606 GN=C1QC PE=1 SV=3	16.415	14	3	76	3	245	25.8	8.41							2						3							9	8
High	Q07507	Dermatopontin OS=Homo sapiens OX=9606 GN=DPT PE=1 SV=2	16.35	18	3	138	3	201	24	4.82						1	1		1	2			5	3	3	3	4	1												1	1							3	3
High	P04040	Catalase OS=Homo sapiens OX=9606 GN=CAT PE=1 SV=3	16.275	12	5	9	5	527	59.7	7.39																		1				3	2
High	O00151	PDZ and LIM domain protein 1 OS=Homo sapiens OX=9606 GN=PDLIM1 PE=1 SV=4	16.27	15	4	14	4	329	36	7.02
High	P18669	Phosphoglycerate mutase 1 OS=Homo sapiens OX=9606 GN=PGAM1 PE=1 SV=2	15.93	14	4	17	4	254	28.8	7.18		1
High	P01701	Immunoglobulin lambda variable 1-51 OS=Homo sapiens OX=9606 GN=IGLV1-51 PE=1 SV=2	15.849	14	3	69	3	117	12.2	7.03
High	P63104	14-3-3 protein zeta/delta OS=Homo sapiens OX=9606 GN=YWHAZ PE=1 SV=1	15.833	22	5	110	3	245	27.7	4.79		2	1	1	1											2		1	2	1		1		6	4	6	4					2	4		1
High	P05783	Keratin, type I cytoskeletal 18 OS=Homo sapiens OX=9606 GN=KRT18 PE=1 SV=2	15.763	17	8	112	6	430	48	5.45	1	5	2	2																				5	6
High	Q16698	2,4-dienoyl-CoA reductase, mitochondrial OS=Homo sapiens OX=9606 GN=DECR1 PE=1 SV=1	15.748	18	6	36	6	335	36	9.28		2
High	P24844	Myosin regulatory light polypeptide 9 OS=Homo sapiens OX=9606 GN=MYL9 PE=1 SV=4	15.667	30	5	19	2	172	19.8	4.92	1
High	Q702N8	Xin actin-binding repeat-containing protein 1 OS=Homo sapiens OX=9606 GN=XIRP1 PE=1 SV=1	15.549	5	6	14	6	1843	198.4	6.15
High	O14950	Myosin regulatory light chain 12B OS=Homo sapiens OX=9606 GN=MYL12B PE=1 SV=2	15.262	30	5	15	2	172	19.8	4.84		1
High	P30086	Phosphatidylethanolamine-binding protein 1 OS=Homo sapiens OX=9606 GN=PEBP1 PE=1 SV=3	15.024	24	4	29	4	187	21	7.53		4	1	1
High	P61978	Heterogeneous nuclear ribonucleoprotein K OS=Homo sapiens OX=9606 GN=HNRNPK PE=1 SV=1	14.982	17	6	14	6	463	50.9	5.54		3			1
High	P14625	Endoplasmin OS=Homo sapiens OX=9606 GN=HSP90B1 PE=1 SV=1	14.916	8	6	10	6	803	92.4	4.84		1																					1										1
High	Q14112	Nidogen-2 OS=Homo sapiens OX=9606 GN=NID2 PE=1 SV=3	14.877	3	4	9	4	1375	151.2	5.29
High	Q6NZI2	Caveolae-associated protein 1 OS=Homo sapiens OX=9606 GN=CAVIN1 PE=1 SV=1	14.811	11	3	59	3	390	43.5	5.6							1						4					2	3	4	3			5	7	4	3							1					2
High	O15061	Synemin OS=Homo sapiens OX=9606 GN=SYNM PE=1 SV=2	14.69	4	5	10	5	1565	172.7	5.16
High	P20774	Mimecan OS=Homo sapiens OX=9606 GN=OGN PE=1 SV=1	14.683	14	5	144	5	298	33.9	5.63		1									4	3		2	3	3	3	2				2	2								1			2	1
High	Q13423	NAD(P) transhydrogenase, mitochondrial OS=Homo sapiens OX=9606 GN=NNT PE=1 SV=3	14.471	5	5	22	5	1086	113.8	8.09
High	Q08380	Galectin-3-binding protein OS=Homo sapiens OX=9606 GN=LGALS3BP PE=1 SV=1	14.414	9	4	9	4	585	65.3	5.27		4
High	Q6KB66	Keratin, type II cytoskeletal 80 OS=Homo sapiens OX=9606 GN=KRT80 PE=1 SV=2	14.344	10	4	21	3	452	50.5	5.67	3																							5	4
High	Q15661	Tryptase alpha/beta-1 OS=Homo sapiens OX=9606 GN=TPSAB1 PE=1 SV=1	14.255	18	4	41	4	275	30.5	7.11																				1
High	P05452	Tetranectin OS=Homo sapiens OX=9606 GN=CLEC3B PE=1 SV=3	14.193	12	2	28	2	202	22.5	5.67																																2	1
High	P00450	Ceruloplasmin OS=Homo sapiens OX=9606 GN=CP PE=1 SV=1	14.189	5	4	14	4	1065	122.1	5.72		2		1																1						1
High	P61981	14-3-3 protein gamma OS=Homo sapiens OX=9606 GN=YWHAG PE=1 SV=2	14.116	20	5	107	1	247	28.3	4.89		1	1	1												2		1	2	1				5	6	5	5					2	4		1
High	P21741	Midkine OS=Homo sapiens OX=9606 GN=MDK PE=1 SV=1	14.085	29	4	53	4	143	15.6	9.79	2		4	4																5	5											2	2			2	1
High	Q86TD4	Sarcalumenin OS=Homo sapiens OX=9606 GN=SRL PE=2 SV=2	14.053	6	4	18	4	932	100.7	4.4
High	Q15113	Procollagen C-endopeptidase enhancer 1 OS=Homo sapiens OX=9606 GN=PCOLCE PE=1 SV=2	14.021	16	5	28	5	449	47.9	7.43																										4
High	Q96IY4	Carboxypeptidase B2 OS=Homo sapiens OX=9606 GN=CPB2 PE=1 SV=2	13.922	11	5	19	5	423	48.4	7.71																								1												4	3
High	P00505	Aspartate aminotransferase, mitochondrial OS=Homo sapiens OX=9606 GN=GOT2 PE=1 SV=3	13.848	11	5	29	5	430	47.5	9.01		1
High	Q9UBY9	Heat shock protein beta-7 OS=Homo sapiens OX=9606 GN=HSPB7 PE=1 SV=1	13.664	19	2	22	2	170	18.6	6.52
High	P31946	14-3-3 protein beta/alpha OS=Homo sapiens OX=9606 GN=YWHAB PE=1 SV=3	13.469	20	5	107	1	246	28.1	4.83		1	1	1												2		1	2	1				5	6	5	5					2	4		1
High	P0DP25	Calmodulin-3 OS=Homo sapiens OX=9606 GN=CALM3 PE=1 SV=1	13.385	27	3	46	2	149	16.8	4.22		2			3	4	1												1		2	2	3			1	1					1
High	P40121	Macrophage-capping protein OS=Homo sapiens OX=9606 GN=CAPG PE=1 SV=2	13.382	14	4	14	4	348	38.5	6.19		1			3	3																					1
High	P05089	Arginase-1 OS=Homo sapiens OX=9606 GN=ARG1 PE=1 SV=2	13.379	8	4	62	4	322	34.7	7.21							3	6					1		1							1	3	2	4									2	5
High	P10606	Cytochrome c oxidase subunit 5B, mitochondrial OS=Homo sapiens OX=9606 GN=COX5B PE=1 SV=2	13.354	16	3	32	3	129	13.7	8.81
High	P55084	Trifunctional enzyme subunit beta, mitochondrial OS=Homo sapiens OX=9606 GN=HADHB PE=1 SV=3	13.275	8	4	16	4	474	51.3	9.41		1
High	P07900	Heat shock protein HSP 90-alpha OS=Homo sapiens OX=9606 GN=HSP90AA1 PE=1 SV=5	13.253	7	4	10	1	732	84.6	5.02		2		2
High	P00734	Prothrombin OS=Homo sapiens OX=9606 GN=F2 PE=1 SV=2	13.249	9	5	16	5	622	70	5.9																						2	1			2
High	Q01955	Collagen alpha-3(IV) chain OS=Homo sapiens OX=9606 GN=COL4A3 PE=1 SV=3	13.185	2	3	39	3	1670	161.7	9.16	2		1	1														1		3	3											1
High	Q76M96	Coiled-coil domain-containing protein 80 OS=Homo sapiens OX=9606 GN=CCDC80 PE=1 SV=1	12.955	5	4	9	4	950	108.1	9.72
High	P18428	Lipopolysaccharide-binding protein OS=Homo sapiens OX=9606 GN=LBP PE=1 SV=3	12.801	7	3	51	3	481	53.4	6.7													7																									1	1
High	P07737	Profilin-1 OS=Homo sapiens OX=9606 GN=PFN1 PE=1 SV=2	12.768	50	5	18	5	140	15	8.27				1	2	2																1					2
High	P47929	Galectin-7 OS=Homo sapiens OX=9606 GN=LGALS7 PE=1 SV=2	12.526	27	3	11	3	136	15.1	7.62
High	P07339	Cathepsin D OS=Homo sapiens OX=9606 GN=CTSD PE=1 SV=1	12.447	9	4	25	4	412	44.5	6.54		2				1																					1
High	P02810	Salivary acidic proline-rich phosphoprotein 1/2 OS=Homo sapiens OX=9606 GN=PRH1 PE=1 SV=2	12.322	27	1	5	1	166	17	4.84																																					1
High	P11310	Medium-chain specific acyl-CoA dehydrogenase, mitochondrial OS=Homo sapiens OX=9606 GN=ACADM PE=1 SV=1	12.165	9	3	6	3	421	46.6	8.37		1
High	Q96KP4	Cytosolic non-specific dipeptidase OS=Homo sapiens OX=9606 GN=CNDP2 PE=1 SV=2	12.14	11	4	12	4	475	52.8	5.97		9		1
High	P02746	Complement C1q subcomponent subunit B OS=Homo sapiens OX=9606 GN=C1QB PE=1 SV=3	12.083	15	3	50	3	253	26.7	8.63																				5	4					1	2
High	Q16853	Membrane primary amine oxidase OS=Homo sapiens OX=9606 GN=AOC3 PE=1 SV=3	12.059	4	4	33	4	763	84.6	6.52																		5	4	4	5
High	P00325	All-trans-retinol dehydrogenase [NAD(+)] ADH1B OS=Homo sapiens OX=9606 GN=ADH1B PE=1 SV=2	12.051	14	6	15	6	375	39.8	8.29			2	2																4	5
High	Q13103	Secreted phosphoprotein 24 OS=Homo sapiens OX=9606 GN=SPP2 PE=1 SV=1	11.965	10	2	18	2	211	24.3	8.32			1	1
High	P10809	60 kDa heat shock protein, mitochondrial OS=Homo sapiens OX=9606 GN=HSPD1 PE=1 SV=2	11.834	13	5	15	5	573	61	5.87		1
High	P13073	Cytochrome c oxidase subunit 4 isoform 1, mitochondrial OS=Homo sapiens OX=9606 GN=COX4I1 PE=1 SV=1	11.755	20	3	33	3	169	19.6	9.51
High	P19237	Troponin I, slow skeletal muscle OS=Homo sapiens OX=9606 GN=TNNI1 PE=1 SV=3	11.695	24	5	27	5	187	21.7	9.58																		9	9
High	P00568	Adenylate kinase isoenzyme 1 OS=Homo sapiens OX=9606 GN=AK1 PE=1 SV=3	11.627	18	3	28	3	194	21.6	8.63																		1	1
High	P0C7P4	Putative cytochrome b-c1 complex subunit Rieske-like protein 1 OS=Homo sapiens OX=9606 GN=UQCRFS1P1 PE=5 SV=1	11.574	16	3	6	3	283	30.8	8.87
High	P38646	Stress-70 protein, mitochondrial OS=Homo sapiens OX=9606 GN=HSPA9 PE=1 SV=2	11.518	7	4	9	4	679	73.6	6.16		3
High	P25311	Zinc-alpha-2-glycoprotein OS=Homo sapiens OX=9606 GN=AZGP1 PE=1 SV=2	11.503	17	4	24	4	298	34.2	6.05	1	1	1																																	1	1
High	P03973	Antileukoproteinase OS=Homo sapiens OX=9606 GN=SLPI PE=1 SV=2	11.485	33	4	24	4	132	14.3	8.75	2											1								5	8															1
High	P11216	Glycogen phosphorylase, brain form OS=Homo sapiens OX=9606 GN=PYGB PE=1 SV=5	11.472	5	4	17	3	843	96.6	6.86
High	P84243	Histone H3.3 OS=Homo sapiens OX=9606 GN=H3-3A PE=1 SV=2	11.415	20	4	202	4	136	15.3	11.27		4	4	4	1	2	5	5					2			3	3	4	6	5	4	8	11	8	7	7	6					2	1	1	3	1	1	2	4
High	Q9Y2K3	Myosin-15 OS=Homo sapiens OX=9606 GN=MYH15 PE=1 SV=5	11.318	1	2	31	1	1946	224.5	5.85																		2	3
High	Q9H3U7	SPARC-related modular calcium-binding protein 2 OS=Homo sapiens OX=9606 GN=SMOC2 PE=2 SV=2	11.293	4	2	36	2	446	49.6	8.46							4	6							1
High	Q8NHM4	Putative trypsin-6 OS=Homo sapiens OX=9606 GN=PRSS3P2 PE=5 SV=2	11.221	20	2	92	1	247	26.5	6.01	3	2	1						4	5				2	2		1			3	7										1							1
High	P26447	Protein S100-A4 OS=Homo sapiens OX=9606 GN=S100A4 PE=1 SV=1	11.205	27	3	127	3	101	11.7	6.11					5	6	4	4					5	1	1	1						2	2	4	3	5	5							1	2	2
High	P00367	Glutamate dehydrogenase 1, mitochondrial OS=Homo sapiens OX=9606 GN=GLUD1 PE=1 SV=2	11.165	10	4	6	4	558	61.4	7.8		4
High	P27348	14-3-3 protein theta OS=Homo sapiens OX=9606 GN=YWHAQ PE=1 SV=1	11.145	16	4	106	1	245	27.7	4.78		1	1	1												2		1	2	1				5	6	5	5					2	4		1
High	P12273	Prolactin-inducible protein OS=Homo sapiens OX=9606 GN=PIP PE=1 SV=1	11.112	25	3	12	3	146	16.6	8.05
High	Q96JY6	PDZ and LIM domain protein 2 OS=Homo sapiens OX=9606 GN=PDLIM2 PE=1 SV=1	11.111	13	4	8	4	352	37.4	8.72
High	P02654	Apolipoprotein C-I OS=Homo sapiens OX=9606 GN=APOC1 PE=1 SV=1	11.079	35	4	69	4	83	9.3	8.47			2								2																					2	3			3
High	Q01082	Spectrin beta chain, non-erythrocytic 1 OS=Homo sapiens OX=9606 GN=SPTBN1 PE=1 SV=2	10.991	2	4	14	4	2364	274.4	5.57		2																2	1
High	Q03252	Lamin-B2 OS=Homo sapiens OX=9606 GN=LMNB2 PE=1 SV=4	10.934	5	4	32	2	620	69.9	5.59					1		4	3																2	3	4	4					1
High	P51911	Calponin-1 OS=Homo sapiens OX=9606 GN=CNN1 PE=1 SV=2	10.873	15	4	14	4	297	33.2	9.07																		1														3	3
High	P07451	Carbonic anhydrase 3 OS=Homo sapiens OX=9606 GN=CA3 PE=1 SV=3	10.583	14	3	22	3	260	29.5	7.34																		11	11
High	Q8WVV4	Protein POF1B OS=Homo sapiens OX=9606 GN=POF1B PE=1 SV=3	10.437	7	4	8	4	589	68	6.32
High	P48047	ATP synthase subunit O, mitochondrial OS=Homo sapiens OX=9606 GN=ATP5PO PE=1 SV=1	10.386	16	3	26	3	213	23.3	9.96
High	Q00839	Heterogeneous nuclear ribonucleoprotein U OS=Homo sapiens OX=9606 GN=HNRNPU PE=1 SV=6	10.292	6	4	9	4	825	90.5	6		1
High	P55058	Phospholipid transfer protein OS=Homo sapiens OX=9606 GN=PLTP PE=1 SV=1	10.27	6	3	27	3	493	54.7	7.01																																3	4			1	1
High	P04196	Histidine-rich glycoprotein OS=Homo sapiens OX=9606 GN=HRG PE=1 SV=1	10.236	8	4	32	4	525	59.5	7.5								1														2	2													3	4		1
High	Q96PD5	N-acetylmuramoyl-L-alanine amidase OS=Homo sapiens OX=9606 GN=PGLYRP2 PE=1 SV=1	10.122	3	1	7	1	576	62.2	7.55
High	O95631	Netrin-1 OS=Homo sapiens OX=9606 GN=NTN1 PE=1 SV=2	10.078	7	5	10	5	604	67.7	8.76								1																										3	2
High	Q15517	Corneodesmosin OS=Homo sapiens OX=9606 GN=CDSN PE=1 SV=3	9.988	7	3	34	3	529	51.5	8.35	1																					1		7	7
High	P19827	Inter-alpha-trypsin inhibitor heavy chain H1 OS=Homo sapiens OX=9606 GN=ITIH1 PE=1 SV=3	9.944	5	4	17	4	911	101.3	6.79							2	1
High	P50895	Basal cell adhesion molecule OS=Homo sapiens OX=9606 GN=BCAM PE=1 SV=2	9.845	6	3	5	3	628	67.4	5.81
High	P06858	Lipoprotein lipase OS=Homo sapiens OX=9606 GN=LPL PE=1 SV=1	9.831	7	3	11	3	475	53.1	8.15
High	O76076	WNT1-inducible-signaling pathway protein 2 OS=Homo sapiens OX=9606 GN=WISP2 PE=1 SV=1	9.83	24	3	7	3	250	26.8	7.88
High	P05556	Integrin beta-1 OS=Homo sapiens OX=9606 GN=ITGB1 PE=1 SV=2	9.718	5	4	9	4	798	88.4	5.39
High	P05997	Collagen alpha-2(V) chain OS=Homo sapiens OX=9606 GN=COL5A2 PE=1 SV=3	9.705	3	4	80	2	1499	144.8	6.46							1	1			20	18			1	2	1						1
High	Q16891	MICOS complex subunit MIC60 OS=Homo sapiens OX=9606 GN=IMMT PE=1 SV=1	9.696	5	3	8	3	758	83.6	6.48		1
High	P08246	Neutrophil elastase OS=Homo sapiens OX=9606 GN=ELANE PE=1 SV=1	9.688	10	4	27	4	267	28.5	9.35																						13	12
High	P36957	Dihydrolipoyllysine-residue succinyltransferase component of 2-oxoglutarate dehydrogenase complex, mitochondrial OS=Homo sapiens OX=9606 GN=DLST PE=1 SV=4	9.63	6	2	10	2	453	48.7	8.95
High	P00740	Coagulation factor IX OS=Homo sapiens OX=9606 GN=F9 PE=1 SV=2	9.611	7	3	22	3	461	51.7	5.47			1	1									2
High	P30049	ATP synthase subunit delta, mitochondrial OS=Homo sapiens OX=9606 GN=ATP5F1D PE=1 SV=2	9.533	14	2	7	2	168	17.5	5.49
High	P07478	Trypsin-2 OS=Homo sapiens OX=9606 GN=PRSS2 PE=1 SV=1	9.486	12	2	183	1	247	26.5	4.92	5		1						5	9	2			2	2		1			3	7										1							3
High	P08559	Pyruvate dehydrogenase E1 component subunit alpha, somatic form, mitochondrial OS=Homo sapiens OX=9606 GN=PDHA1 PE=1 SV=3	9.403	8	3	14	3	390	43.3	8.06
High	P48061	Stromal cell-derived factor 1 OS=Homo sapiens OX=9606 GN=CXCL12 PE=1 SV=1	9.328	32	3	24	3	93	10.7	9.88			3	4
High	Q9NZN4	EH domain-containing protein 2 OS=Homo sapiens OX=9606 GN=EHD2 PE=1 SV=2	9.211	6	3	26	3	543	61.1	6.46																				3	4
High	P0DOX3	Immunoglobulin delta heavy chain OS=Homo sapiens OX=9606 PE=1 SV=1	9.205	7	3	31	3	512	56.2	8.02																														2	1	9	6			4	3
High	P31040	Succinate dehydrogenase [ubiquinone] flavoprotein subunit, mitochondrial OS=Homo sapiens OX=9606 GN=SDHA PE=1 SV=2	9.168	5	3	10	3	664	72.6	7.39		1
High	P55072	Transitional endoplasmic reticulum ATPase OS=Homo sapiens OX=9606 GN=VCP PE=1 SV=4	9.104	6	4	10	4	806	89.3	5.26		2
High	P02652	Apolipoprotein A-II OS=Homo sapiens OX=9606 GN=APOA2 PE=1 SV=1	9.104	21	4	31	4	100	11.2	6.62					1	1			3	4										4	3
High	P05091	Aldehyde dehydrogenase, mitochondrial OS=Homo sapiens OX=9606 GN=ALDH2 PE=1 SV=2	9.1	10	4	15	3	517	56.3	7.05		2
High	P16401	Histone H1.5 OS=Homo sapiens OX=9606 GN=H1-5 PE=1 SV=3	8.964	15	4	30	3	226	22.6	10.92					2	3																5	9	4	2		1
High	Q14624	Inter-alpha-trypsin inhibitor heavy chain H4 OS=Homo sapiens OX=9606 GN=ITIH4 PE=1 SV=4	8.963	5	4	14	4	930	103.3	6.98
High	P13805	Troponin T, slow skeletal muscle OS=Homo sapiens OX=9606 GN=TNNT1 PE=1 SV=4	8.619	12	3	35	2	278	32.9	6.07																		2	2
High	Q93052	Lipoma-preferred partner OS=Homo sapiens OX=9606 GN=LPP PE=1 SV=1	8.599	6	3	5	3	612	65.7	7.37
High	Q15109	Advanced glycosylation end product-specific receptor OS=Homo sapiens OX=9606 GN=AGER PE=1 SV=1	8.59	8	2	11	2	404	42.8	6.13																				5	6
High	O00622	CCN family member 1 OS=Homo sapiens OX=9606 GN=CCN1 PE=1 SV=1	8.563	8	3	8	3	381	42	8.21
High	P23327	Sarcoplasmic reticulum histidine-rich calcium-binding protein OS=Homo sapiens OX=9606 GN=HRC PE=1 SV=1	8.48	7	3	7	3	699	80.2	4.72
High	P08294	Extracellular superoxide dismutase [Cu-Zn] OS=Homo sapiens OX=9606 GN=SOD3 PE=1 SV=2	8.421	10	2	16	2	240	25.8	6.61											1											5	5
High	P09669	Cytochrome c oxidase subunit 6C OS=Homo sapiens OX=9606 GN=COX6C PE=1 SV=2	8.418	21	3	25	3	75	8.8	10.39
High	Q9P0G3	Kallikrein-14 OS=Homo sapiens OX=9606 GN=KLK14 PE=1 SV=2	8.39	12	2	2	2	267	29.1	9.23
High	Q9NR12	PDZ and LIM domain protein 7 OS=Homo sapiens OX=9606 GN=PDLIM7 PE=1 SV=1	8.34	7	3	6	3	457	49.8	8.41
High	P01619	Immunoglobulin kappa variable 3-20 OS=Homo sapiens OX=9606 GN=IGKV3-20 PE=1 SV=2	8.332	22	2	29	1	116	12.5	4.96																																3	4			1	1
High	P08758	Annexin A5 OS=Homo sapiens OX=9606 GN=ANXA5 PE=1 SV=2	8.19	7	2	156	2	320	35.9	5.05		2		1	4	5	2	3								2				1	1	2	1	8	8	9	7					3	4	1	1				1
High	P23528	Cofilin-1 OS=Homo sapiens OX=9606 GN=CFL1 PE=1 SV=3	8.189	15	2	9	2	166	18.5	8.09		2			1
High	P52943	Cysteine-rich protein 2 OS=Homo sapiens OX=9606 GN=CRIP2 PE=1 SV=1	8.156	17	2	6	2	208	22.5	8.72
High	A0A0C4DH25	Immunoglobulin kappa variable 3D-20 OS=Homo sapiens OX=9606 GN=IGKV3D-20 PE=3 SV=1	8.123	22	2	10	1	116	12.5	4.59
High	Q9UEW3	Macrophage receptor MARCO OS=Homo sapiens OX=9606 GN=MARCO PE=1 SV=1	8.099	5	2	6	2	520	52.6	8.78
High	Q16527	Cysteine and glycine-rich protein 2 OS=Homo sapiens OX=9606 GN=CSRP2 PE=1 SV=3	8.066	13	2	3	2	193	20.9	8.62
High	P07358	Complement component C8 beta chain OS=Homo sapiens OX=9606 GN=C8B PE=1 SV=3	7.997	6	3	19	3	591	67	8.13			1	1																																2	1
High	O60687	Sushi repeat-containing protein SRPX2 OS=Homo sapiens OX=9606 GN=SRPX2 PE=1 SV=1	7.98	8	3	9	3	465	52.9	7.25											4	2
High	Q71UI9	Histone H2A.V OS=Homo sapiens OX=9606 GN=H2AFV PE=1 SV=3	7.928	20	3	863	1	128	13.5	10.58	2	9	5	5	17	20	13	13	1		2		8		5	10	5	15	11	12	13	21	20	19	19	16	19	2	2	4	4	13	13	8	8	6	5	7	5
High	P99999	Cytochrome c OS=Homo sapiens OX=9606 GN=CYCS PE=1 SV=2	7.822	18	2	8	2	105	11.7	9.57
High	Q08188	Protein-glutamine gamma-glutamyltransferase E OS=Homo sapiens OX=9606 GN=TGM3 PE=1 SV=4	7.822	5	3	6	3	693	76.6	5.86																								1
High	P05026	Sodium/potassium-transporting ATPase subunit beta-1 OS=Homo sapiens OX=9606 GN=ATP1B1 PE=1 SV=1	7.773	13	3	4	3	303	35	8.53		4
High	Q14847	LIM and SH3 domain protein 1 OS=Homo sapiens OX=9606 GN=LASP1 PE=1 SV=2	7.756	10	2	10	2	261	29.7	7.05		2					1
High	P19823	Inter-alpha-trypsin inhibitor heavy chain H2 OS=Homo sapiens OX=9606 GN=ITIH2 PE=1 SV=2	7.724	3	2	12	2	946	106.4	6.86													1										1			1
High	P09211	Glutathione S-transferase P OS=Homo sapiens OX=9606 GN=GSTP1 PE=1 SV=2	7.678	19	2	4	2	210	23.3	5.64		2	1	1
High	P19652	Alpha-1-acid glycoprotein 2 OS=Homo sapiens OX=9606 GN=ORM2 PE=1 SV=2	7.652	13	3	40	1	201	23.6	5.11									1
High	O15232	Matrilin-3 OS=Homo sapiens OX=9606 GN=MATN3 PE=1 SV=2	7.64	8	4	6	4	486	52.8	6.7											1	5
High	P13796	Plastin-2 OS=Homo sapiens OX=9606 GN=LCP1 PE=1 SV=6	7.594	5	3	7	3	627	70.2	5.43					2	1																2
High	O75828	Carbonyl reductase [NADPH] 3 OS=Homo sapiens OX=9606 GN=CBR3 PE=1 SV=3	7.568	10	2	4	2	277	30.8	6.18		2
High	O75223	Gamma-glutamylcyclotransferase OS=Homo sapiens OX=9606 GN=GGCT PE=1 SV=1	7.564	16	3	12	3	188	21	5.14
High	Q9BXJ0	Complement C1q tumor necrosis factor-related protein 5 OS=Homo sapiens OX=9606 GN=C1QTNF5 PE=1 SV=1	7.532	12	2	15	2	243	25.3	6.54
High	P59665	Neutrophil defensin 1 OS=Homo sapiens OX=9606 GN=DEFA1 PE=1 SV=1	7.501	20	3	108	3	94	10.2	6.99	3			1														5	4	3	3	19	18													5	4
High	P00918	Carbonic anhydrase 2 OS=Homo sapiens OX=9606 GN=CA2 PE=1 SV=2	7.463	11	2	19	2	260	29.2	7.4		1																3	1			4	3
High	Q13326	Gamma-sarcoglycan OS=Homo sapiens OX=9606 GN=SGCG PE=1 SV=4	7.391	9	2	6	2	291	32.4	5.97
High	Q9NQC3	Reticulon-4 OS=Homo sapiens OX=9606 GN=RTN4 PE=1 SV=2	7.359	4	3	26	3	1192	129.9	4.5		1			3	2
High	Q9NX63	MICOS complex subunit MIC19 OS=Homo sapiens OX=9606 GN=CHCHD3 PE=1 SV=1	7.252	9	2	8	2	227	26.1	8.28
High	P21291	Cysteine and glycine-rich protein 1 OS=Homo sapiens OX=9606 GN=CSRP1 PE=1 SV=3	7.221	17	2	7	2	193	20.6	8.57	1	1
High	P22695	Cytochrome b-c1 complex subunit 2, mitochondrial OS=Homo sapiens OX=9606 GN=UQCRC2 PE=1 SV=3	7.213	5	1	1	1	453	48.4	8.63
High	Q9BW30	Tubulin polymerization-promoting protein family member 3 OS=Homo sapiens OX=9606 GN=TPPP3 PE=1 SV=1	7.188	15	2	4	2	176	19	9.13
High	P45880	Voltage-dependent anion-selective channel protein 2 OS=Homo sapiens OX=9606 GN=VDAC2 PE=1 SV=2	7.136	7	2	4	2	294	31.5	7.56
High	P01911	HLA class II histocompatibility antigen, DRB1 beta chain OS=Homo sapiens OX=9606 GN=HLA-DRB1 PE=1 SV=2	7.107	14	3	16	2	266	29.9	7.74		1			6	6
High	O75947	ATP synthase subunit d, mitochondrial OS=Homo sapiens OX=9606 GN=ATP5PD PE=1 SV=3	7.074	22	3	3	3	161	18.5	5.3
High	P11532	Dystrophin OS=Homo sapiens OX=9606 GN=DMD PE=1 SV=3	6.991	1	3	4	3	3685	426.5	5.88
High	Q02218	2-oxoglutarate dehydrogenase, mitochondrial OS=Homo sapiens OX=9606 GN=OGDH PE=1 SV=3	6.984	4	3	6	3	1023	115.9	6.86
High	P20160	Azurocidin OS=Homo sapiens OX=9606 GN=AZU1 PE=1 SV=3	6.938	8	2	2	2	251	26.9	9.5																						2
High	Q03692	Collagen alpha-1(X) chain OS=Homo sapiens OX=9606 GN=COL10A1 PE=1 SV=2	6.893	3	2	35	2	680	66.1	9.67											15	20
High	P60842	Eukaryotic initiation factor 4A-I OS=Homo sapiens OX=9606 GN=EIF4A1 PE=1 SV=1	6.886	6	2	5	2	406	46.1	5.48
High	Q9UBX5	Fibulin-5 OS=Homo sapiens OX=9606 GN=FBLN5 PE=1 SV=1	6.843	5	2	4	2	448	50.1	4.73
High	P62258	14-3-3 protein epsilon OS=Homo sapiens OX=9606 GN=YWHAE PE=1 SV=1	6.811	11	3	99	1	255	29.2	4.74		1	1	1												2		1	2	1				5	4	5	4					2	4		1
High	P10321	HLA class I histocompatibility antigen, C alpha chain OS=Homo sapiens OX=9606 GN=HLA-C PE=1 SV=3	6.811	9	3	9	2	366	40.6	6.04					5	3
High	P02745	Complement C1q subcomponent subunit A OS=Homo sapiens OX=9606 GN=C1QA PE=1 SV=2	6.793	9	2	35	2	245	26	9.11																				5	5
High	P00403	Cytochrome c oxidase subunit 2 OS=Homo sapiens OX=9606 GN=MT-CO2 PE=1 SV=1	6.77	7	3	14	3	227	25.5	4.82		1
High	P00387	NADH-cytochrome b5 reductase 3 OS=Homo sapiens OX=9606 GN=CYB5R3 PE=1 SV=3	6.763	4	2	15	2	301	34.2	7.59													2											4	2	3
High	Q00325	Phosphate carrier protein, mitochondrial OS=Homo sapiens OX=9606 GN=SLC25A3 PE=1 SV=2	6.747	6	2	24	2	362	40.1	9.38
High	Q15746	Myosin light chain kinase, smooth muscle OS=Homo sapiens OX=9606 GN=MYLK PE=1 SV=4	6.739	1	2	4	2	1914	210.6	6.15
High	Q15417	Calponin-3 OS=Homo sapiens OX=9606 GN=CNN3 PE=1 SV=1	6.713	8	2	4	2	329	36.4	6.05
High	Q969G5	Caveolae-associated protein 3 OS=Homo sapiens OX=9606 GN=CAVIN3 PE=1 SV=3	6.697	13	3	3	3	261	27.7	6.43													1
High	P29622	Kallistatin OS=Homo sapiens OX=9606 GN=SERPINA4 PE=1 SV=3	6.686	6	3	14	3	427	48.5	7.75													1
High	P22352	Glutathione peroxidase 3 OS=Homo sapiens OX=9606 GN=GPX3 PE=1 SV=2	6.659	12	3	12	3	226	25.5	8.13							1	1
High	P07237	Protein disulfide-isomerase OS=Homo sapiens OX=9606 GN=P4HB PE=1 SV=3	6.576	7	4	5	4	508	57.1	4.87
High	Q16270	Insulin-like growth factor-binding protein 7 OS=Homo sapiens OX=9606 GN=IGFBP7 PE=1 SV=1	6.48	12	2	3	2	282	29.1	7.9
High	P12757	Ski-like protein OS=Homo sapiens OX=9606 GN=SKIL PE=1 SV=2	6.443	2	1	109	1	684	76.9	7.11								2	1	2			3	1	1	1		6	2			15	5	3	4	3	3		5	1	1			3				1
High	Q9UMD9	Collagen alpha-1(XVII) chain OS=Homo sapiens OX=9606 GN=COL17A1 PE=1 SV=3	6.432	1	2	25	2	1497	150.3	8.79																								6	6	7	6
High	Q6ZVX7	F-box only protein 50 OS=Homo sapiens OX=9606 GN=NCCRP1 PE=1 SV=1	6.408	8	2	3	2	275	30.8	6.62
High	P10153	Non-secretory ribonuclease OS=Homo sapiens OX=9606 GN=RNASE2 PE=1 SV=2	6.407	9	1	5	1	161	18.3	8.73																						2	3
High	P28331	NADH-ubiquinone oxidoreductase 75 kDa subunit, mitochondrial OS=Homo sapiens OX=9606 GN=NDUFS1 PE=1 SV=3	6.407	4	3	8	3	727	79.4	6.23
High	P13804	Electron transfer flavoprotein subunit alpha, mitochondrial OS=Homo sapiens OX=9606 GN=ETFA PE=1 SV=1	6.402	9	3	5	3	333	35.1	8.38
High	P49748	Very long-chain specific acyl-CoA dehydrogenase, mitochondrial OS=Homo sapiens OX=9606 GN=ACADVL PE=1 SV=1	6.383	5	3	9	3	655	70.3	8.75
High	P55001	Microfibrillar-associated protein 2 OS=Homo sapiens OX=9606 GN=MFAP2 PE=2 SV=1	6.373	5	1	17	1	183	20.8	4.97							2													1
High	Q9UHI8	A disintegrin and metalloproteinase with thrombospondin motifs 1 OS=Homo sapiens OX=9606 GN=ADAMTS1 PE=1 SV=4	6.371	2	2	10	2	967	105.3	6.83			2	1
High	P04439	HLA class I histocompatibility antigen, A alpha chain OS=Homo sapiens OX=9606 GN=HLA-A PE=1 SV=2	6.345	11	3	4	2	365	40.8	6		1			2																1
High	P02753	Retinol-binding protein 4 OS=Homo sapiens OX=9606 GN=RBP4 PE=1 SV=3	6.331	19	2	2	2	201	23	6.07		1				1
High	P55290	Cadherin-13 OS=Homo sapiens OX=9606 GN=CDH13 PE=1 SV=1	6.313	4	2	3	2	713	78.2	4.98
High	P09382	Galectin-1 OS=Homo sapiens OX=9606 GN=LGALS1 PE=1 SV=2	6.265	15	2	30	2	135	14.7	5.5		1			1														1						1	2	1
High	Q96P44	Collagen alpha-1(XXI) chain OS=Homo sapiens OX=9606 GN=COL21A1 PE=2 SV=1	6.261	3	3	19	3	957	99.3	8.32		2																		2	1
High	P30101	Protein disulfide-isomerase A3 OS=Homo sapiens OX=9606 GN=PDIA3 PE=1 SV=4	6.24	6	3	7	3	505	56.7	6.35					2	1
High	P13639	Elongation factor 2 OS=Homo sapiens OX=9606 GN=EEF2 PE=1 SV=4	6.174	3	2	30	2	858	95.3	6.83							1																	10	10	3	3
High	P52565	Rho GDP-dissociation inhibitor 1 OS=Homo sapiens OX=9606 GN=ARHGDIA PE=1 SV=3	6.147	15	2	6	2	204	23.2	5.11		1		1
High	P22061	Protein-L-isoaspartate(D-aspartate) O-methyltransferase OS=Homo sapiens OX=9606 GN=PCMT1 PE=1 SV=4	6.112	10	2	8	2	227	24.6	7.21
High	P19338	Nucleolin OS=Homo sapiens OX=9606 GN=NCL PE=1 SV=3	6.084	4	3	3	3	710	76.6	4.7					1
High	Q96Q06	Perilipin-4 OS=Homo sapiens OX=9606 GN=PLIN4 PE=1 SV=2	6.077	4	2	20	2	1357	134.3	8.73
High	O75746	Calcium-binding mitochondrial carrier protein Aralar1 OS=Homo sapiens OX=9606 GN=SLC25A12 PE=1 SV=2	6.058	3	2	9	2	678	74.7	8.38
High	P02771	Alpha-fetoprotein OS=Homo sapiens OX=9606 GN=AFP PE=1 SV=1	5.974	4	3	15	3	609	68.6	5.68
High	Q53GG5	PDZ and LIM domain protein 3 OS=Homo sapiens OX=9606 GN=PDLIM3 PE=1 SV=1	5.965	9	2	5	2	364	39.2	6.89
High	P09651	Heterogeneous nuclear ribonucleoprotein A1 OS=Homo sapiens OX=9606 GN=HNRNPA1 PE=1 SV=5	5.945	10	3	5	3	372	38.7	9.13
High	Q5VTT5	Myomesin-3 OS=Homo sapiens OX=9606 GN=MYOM3 PE=1 SV=1	5.919	1	1	13	1	1437	162.1	6.23
High	P16070	CD44 antigen OS=Homo sapiens OX=9606 GN=CD44 PE=1 SV=3	5.908	3	2	10	2	742	81.5	5.33					1
High	P27816	Microtubule-associated protein 4 OS=Homo sapiens OX=9606 GN=MAP4 PE=1 SV=3	5.887	2	2	10	2	1152	120.9	5.43
High	P34096	Ribonuclease 4 OS=Homo sapiens OX=9606 GN=RNASE4 PE=1 SV=3	5.883	20	2	12	2	147	16.8	9.03											3	3	1							1	2
High	P10599	Thioredoxin OS=Homo sapiens OX=9606 GN=TXN PE=1 SV=3	5.83	21	2	4	2	105	11.7	4.92
High	P82909	28S ribosomal protein S36, mitochondrial OS=Homo sapiens OX=9606 GN=MRPS36 PE=1 SV=2	5.816	16	1	4	1	103	11.5	9.99
High	P08237	ATP-dependent 6-phosphofructokinase, muscle type OS=Homo sapiens OX=9606 GN=PFKM PE=1 SV=2	5.779	4	3	4	3	780	85.1	7.99
High	P12107	Collagen alpha-1(XI) chain OS=Homo sapiens OX=9606 GN=COL11A1 PE=1 SV=4	5.741	2	3	20	3	1806	181	5.17										1	3	3		2		2		1					1																1
High	P23284	Peptidyl-prolyl cis-trans isomerase B OS=Homo sapiens OX=9606 GN=PPIB PE=1 SV=2	5.72	10	2	4	2	216	23.7	9.41					1																			1
High	Q96HF1	Secreted frizzled-related protein 2 OS=Homo sapiens OX=9606 GN=SFRP2 PE=1 SV=2	5.709	4	1	28	1	295	33.5	7.42																																1	1
High	P61604	10 kDa heat shock protein, mitochondrial OS=Homo sapiens OX=9606 GN=HSPE1 PE=1 SV=2	5.684	14	1	6	1	102	10.9	8.92		2
High	P12830	Cadherin-1 OS=Homo sapiens OX=9606 GN=CDH1 PE=1 SV=3	5.673	2	2	19	2	882	97.4	4.73			2	2																2	2											2	1
High	P01833	Polymeric immunoglobulin receptor OS=Homo sapiens OX=9606 GN=PIGR PE=1 SV=4	5.647	4	2	2	2	764	83.2	5.74		2
High	P10515	Dihydrolipoyllysine-residue acetyltransferase component of pyruvate dehydrogenase complex, mitochondrial OS=Homo sapiens OX=9606 GN=DLAT PE=1 SV=3	5.646	4	3	8	3	647	69	7.84
High	P09972	Fructose-bisphosphate aldolase C OS=Homo sapiens OX=9606 GN=ALDOC PE=1 SV=2	5.633	9	2	3	2	364	39.4	6.87
High	P60763	Ras-related C3 botulinum toxin substrate 3 OS=Homo sapiens OX=9606 GN=RAC3 PE=1 SV=1	5.601	9	2	34	2	192	21.4	8.15						1	1						2									2	1			1
High	P22314	Ubiquitin-like modifier-activating enzyme 1 OS=Homo sapiens OX=9606 GN=UBA1 PE=1 SV=3	5.588	2	2	4	2	1058	117.8	5.76																						3
High	Q99536	Synaptic vesicle membrane protein VAT-1 homolog OS=Homo sapiens OX=9606 GN=VAT1 PE=1 SV=2	5.568	8	2	6	2	393	41.9	6.29					1
High	P07384	Calpain-1 catalytic subunit OS=Homo sapiens OX=9606 GN=CAPN1 PE=1 SV=1	5.527	3	2	41	2	714	81.8	5.67							2	1										4	2			10	9
High	P35542	Serum amyloid A-4 protein OS=Homo sapiens OX=9606 GN=SAA4 PE=1 SV=2	5.515	15	2	23	2	130	14.7	9.07																				1												1	3
High	P46940	Ras GTPase-activating-like protein IQGAP1 OS=Homo sapiens OX=9606 GN=IQGAP1 PE=1 SV=1	5.513	2	3	5	3	1657	189.1	6.48		1			1
High	P11277	Spectrin beta chain, erythrocytic OS=Homo sapiens OX=9606 GN=SPTB PE=1 SV=5	5.499	1	2	5	2	2137	246.3	5.27																		1	3			1
High	P36269	Glutathione hydrolase 5 proenzyme OS=Homo sapiens OX=9606 GN=GGT5 PE=1 SV=2	5.449	4	2	3	2	586	62.2	7.55		1
High	P01040	Cystatin-A OS=Homo sapiens OX=9606 GN=CSTA PE=1 SV=1	5.41	27	2	9	2	98	11	5.5	1
High	P30038	Delta-1-pyrroline-5-carboxylate dehydrogenase, mitochondrial OS=Homo sapiens OX=9606 GN=ALDH4A1 PE=1 SV=3	5.332	6	2	2	2	563	61.7	8.07		2
High	P51991	Heterogeneous nuclear ribonucleoprotein A3 OS=Homo sapiens OX=9606 GN=HNRNPA3 PE=1 SV=2	5.278	6	2	4	2	378	39.6	9.01
High	P08519	Apolipoprotein(a) OS=Homo sapiens OX=9606 GN=LPA PE=1 SV=1	5.233	15	2	4	2	4548	501	5.88
High	A0A0A0MRZ8	Immunoglobulin kappa variable 3D-11 OS=Homo sapiens OX=9606 GN=IGKV3D-11 PE=3 SV=6	5.203	8	1	66	1	115	12.6	5.29							1														1	4	2									3	2
High	P49821	NADH dehydrogenase [ubiquinone] flavoprotein 1, mitochondrial OS=Homo sapiens OX=9606 GN=NDUFV1 PE=1 SV=4	5.188	4	2	4	2	464	50.8	8.21
High	P26006	Integrin alpha-3 OS=Homo sapiens OX=9606 GN=ITGA3 PE=1 SV=5	5.186	2	2	4	2	1051	116.5	6.77
High	P24043	Laminin subunit alpha-2 OS=Homo sapiens OX=9606 GN=LAMA2 PE=1 SV=4	5.152	1	2	3	2	3122	343.7	6.4
High	Q8WX93	Palladin OS=Homo sapiens OX=9606 GN=PALLD PE=1 SV=3	5.125	2	2	4	2	1383	150.5	7.09
High	P04899	Guanine nucleotide-binding protein G(i) subunit alpha-2 OS=Homo sapiens OX=9606 GN=GNAI2 PE=1 SV=3	5.122	7	2	7	2	355	40.4	5.54			1	1
High	P02774	Vitamin D-binding protein OS=Homo sapiens OX=9606 GN=GC PE=1 SV=2	5.107	3	2	13	2	474	52.9	5.45
High	P02730	Band 3 anion transport protein OS=Homo sapiens OX=9606 GN=SLC4A1 PE=1 SV=3	5.046	2	1	35	1	911	101.7	5.19																		9	9			9	8
High	Q08397	Lysyl oxidase homolog 1 OS=Homo sapiens OX=9606 GN=LOXL1 PE=1 SV=2	5.022	2	1	1	1	574	63.1	7.52
High	P29401	Transketolase OS=Homo sapiens OX=9606 GN=TKT PE=1 SV=3	4.965	4	3	8	3	623	67.8	7.66		1																				5	2
High	P11177	Pyruvate dehydrogenase E1 component subunit beta, mitochondrial OS=Homo sapiens OX=9606 GN=PDHB PE=1 SV=3	4.954	8	2	2	2	359	39.2	6.65
High	O00479	High mobility group nucleosome-binding domain-containing protein 4 OS=Homo sapiens OX=9606 GN=HMGN4 PE=1 SV=3	4.941	17	1	4	1	90	9.5	10.48
High	P50454	Serpin H1 OS=Homo sapiens OX=9606 GN=SERPINH1 PE=1 SV=2	4.932	4	1	5	1	418	46.4	8.69
High	P80748	Immunoglobulin lambda variable 3-21 OS=Homo sapiens OX=9606 GN=IGLV3-21 PE=1 SV=2	4.888	14	1	8	1	117	12.4	5.29																3	4
High	P06703	Protein S100-A6 OS=Homo sapiens OX=9606 GN=S100A6 PE=1 SV=1	4.851	17	2	139	2	90	10.2	5.48		2	1	1	4	2	3	2					2			3	2	1		3	3		1	7	10	7	8					2	2	2	2	3	3
High	O95715	C-X-C motif chemokine 14 OS=Homo sapiens OX=9606 GN=CXCL14 PE=1 SV=2	4.82	17	2	7	2	111	13.1	10.08			1	1
High	P15090	Fatty acid-binding protein, adipocyte OS=Homo sapiens OX=9606 GN=FABP4 PE=1 SV=3	4.82	16	2	3	2	132	14.7	7.14
High	O14639	Actin-binding LIM protein 1 OS=Homo sapiens OX=9606 GN=ABLIM1 PE=1 SV=3	4.794	3	2	5	2	778	87.6	8.59
High	Q5VWP3	Muscular LMNA-interacting protein OS=Homo sapiens OX=9606 GN=MLIP PE=1 SV=3	4.793	3	1	3	1	458	50.4	6.38
High	P11217	Glycogen phosphorylase, muscle form OS=Homo sapiens OX=9606 GN=PYGM PE=1 SV=6	4.788	2	2	9	1	842	97	7.03																		3	2
High	P62750	60S ribosomal protein L23a OS=Homo sapiens OX=9606 GN=RPL23A PE=1 SV=1	4.715	8	1	5	1	156	17.7	10.45					1
High	P16157	Ankyrin-1 OS=Homo sapiens OX=9606 GN=ANK1 PE=1 SV=3	4.695	1	2	4	2	1881	206.1	6.01																		2	2
High	O14958	Calsequestrin-2 OS=Homo sapiens OX=9606 GN=CASQ2 PE=1 SV=2	4.66	3	1	2	1	399	46.4	4.37
High	Q15365	Poly(rC)-binding protein 1 OS=Homo sapiens OX=9606 GN=PCBP1 PE=1 SV=2	4.653	7	2	4	2	356	37.5	7.09																						2	1
High	P01903	HLA class II histocompatibility antigen, DR alpha chain OS=Homo sapiens OX=9606 GN=HLA-DRA PE=1 SV=1	4.6	11	2	11	2	254	28.6	5					6	3
High	Q92765	Secreted frizzled-related protein 3 OS=Homo sapiens OX=9606 GN=FRZB PE=1 SV=2	4.596	6	2	7	2	325	36.2	8.46
High	P14550	Aldo-keto reductase family 1 member A1 OS=Homo sapiens OX=9606 GN=AKR1A1 PE=1 SV=3	4.588	5	1	2	1	325	36.6	6.79		1
High	P31949	Protein S100-A11 OS=Homo sapiens OX=9606 GN=S100A11 PE=1 SV=2	4.561	18	2	11	2	105	11.7	7.12					4	3
High	Q9UBP4	Dickkopf-related protein 3 OS=Homo sapiens OX=9606 GN=DKK3 PE=1 SV=2	4.547	6	2	12	2	350	38.4	4.65							1	1																														1
High	P08697	Alpha-2-antiplasmin OS=Homo sapiens OX=9606 GN=SERPINF2 PE=1 SV=3	4.527	4	2	4	2	491	54.5	6.29
High	P51149	Ras-related protein Rab-7a OS=Homo sapiens OX=9606 GN=RAB7A PE=1 SV=1	4.491	7	1	3	1	207	23.5	6.7
High	P31025	Lipocalin-1 OS=Homo sapiens OX=9606 GN=LCN1 PE=1 SV=1	4.417	13	2	7	2	176	19.2	5.58	2						2
High	P00488	Coagulation factor XIII A chain OS=Homo sapiens OX=9606 GN=F13A1 PE=1 SV=4	4.409	3	2	2	2	732	83.2	6.09							1
High	P05204	Non-histone chromosomal protein HMG-17 OS=Homo sapiens OX=9606 GN=HMGN2 PE=1 SV=3	4.364	17	1	13	1	90	9.4	9.99					1															3	4	1	3
High	P00352	Retinal dehydrogenase 1 OS=Homo sapiens OX=9606 GN=ALDH1A1 PE=1 SV=2	4.36	4	2	3	1	501	54.8	6.73		2
High	P07910	Heterogeneous nuclear ribonucleoproteins C1/C2 OS=Homo sapiens OX=9606 GN=HNRNPC PE=1 SV=4	4.359	9	2	4	2	306	33.7	5.08		2
High	P09525	Annexin A4 OS=Homo sapiens OX=9606 GN=ANXA4 PE=1 SV=4	4.323	8	2	3	2	319	35.9	6.13
High	Q8IVN8	Somatomedin-B and thrombospondin type-1 domain-containing protein OS=Homo sapiens OX=9606 GN=SBSPON PE=1 SV=2	4.316	5	1	2	1	264	29.6	7.5
High	Q9P0M6	Core histone macro-H2A.2 OS=Homo sapiens OX=9606 GN=H2AFY2 PE=1 SV=3	4.309	6	2	4	2	372	40	9.69		2			1	1
High	P29692	Elongation factor 1-delta OS=Homo sapiens OX=9606 GN=EEF1D PE=1 SV=5	4.305	8	2	3	2	281	31.1	5.01
High	Q14BN4	Sarcolemmal membrane-associated protein OS=Homo sapiens OX=9606 GN=SLMAP PE=1 SV=1	4.302	1	1	4	1	828	95.1	5.47
High	P12277	Creatine kinase B-type OS=Homo sapiens OX=9606 GN=CKB PE=1 SV=1	4.3	5	2	2	2	381	42.6	5.59
High	Q9NZN3	EH domain-containing protein 3 OS=Homo sapiens OX=9606 GN=EHD3 PE=1 SV=2	4.27	2	1	7	1	535	60.8	6.57
High	P24158	Myeloblastin OS=Homo sapiens OX=9606 GN=PRTN3 PE=1 SV=3	4.207	5	1	2	1	256	27.8	8.35																						1	1
High	O00592	Podocalyxin OS=Homo sapiens OX=9606 GN=PODXL PE=1 SV=2	4.205	2	1	2	1	558	58.6	5.49
High	P01700	Immunoglobulin lambda variable 1-47 OS=Homo sapiens OX=9606 GN=IGLV1-47 PE=1 SV=2	4.197	11	1	26	1	117	12.3	5.91				1
High	P29279	CCN family member 2 OS=Homo sapiens OX=9606 GN=CCN2 PE=1 SV=2	4.16	5	2	4	2	349	38.1	8
High	P50395	Rab GDP dissociation inhibitor beta OS=Homo sapiens OX=9606 GN=GDI2 PE=1 SV=2	4.156	3	1	2	1	445	50.6	6.47
High	P22894	Neutrophil collagenase OS=Homo sapiens OX=9606 GN=MMP8 PE=1 SV=1	4.137	3	1	2	1	467	53.4	6.87																							2
High	Q15084	Protein disulfide-isomerase A6 OS=Homo sapiens OX=9606 GN=PDIA6 PE=1 SV=1	4.104	3	1	2	1	440	48.1	5.08
High	A0A087WW87	Immunoglobulin kappa variable 2-40 OS=Homo sapiens OX=9606 GN=IGKV2-40 PE=3 SV=2	4.071	11	1	17	1	121	13.3	4.61									2	2
High	P06744	Glucose-6-phosphate isomerase OS=Homo sapiens OX=9606 GN=GPI PE=1 SV=4	4.061	3	2	8	2	558	63.1	8.32
High	Q13867	Bleomycin hydrolase OS=Homo sapiens OX=9606 GN=BLMH PE=1 SV=1	4.051	2	1	2	1	455	52.5	6.27																								1
High	P08133	Annexin A6 OS=Homo sapiens OX=9606 GN=ANXA6 PE=1 SV=3	3.992	2	2	3	2	673	75.8	5.6
High	P01593	Immunoglobulin kappa variable 1D-33 OS=Homo sapiens OX=9606 GN=IGKV1D-33 PE=1 SV=2	3.979	14	1	1	1	117	12.8	4.78																																					1
High	Q9NSB4	Keratin, type II cuticular Hb2 OS=Homo sapiens OX=9606 GN=KRT82 PE=3 SV=3	3.916	2	2	23	2	513	56.6	6.74			1	1																				4	4
High	Q16378	Proline-rich protein 4 OS=Homo sapiens OX=9606 GN=PRR4 PE=1 SV=3	3.907	21	2	11	2	134	15.1	7.06	1
High	A6NMZ7	Collagen alpha-6(VI) chain OS=Homo sapiens OX=9606 GN=COL6A6 PE=1 SV=2	3.852	1	2	6	2	2263	247	6.89																				3	3
High	Q9BQB4	Sclerostin OS=Homo sapiens OX=9606 GN=SOST PE=1 SV=1	3.785	6	1	8	1	213	24	9.25											4	4
High	O00483	Cytochrome c oxidase subunit NDUFA4 OS=Homo sapiens OX=9606 GN=NDUFA4 PE=1 SV=1	3.781	12	1	4	1	81	9.4	9.38
High	P30041	Peroxiredoxin-6 OS=Homo sapiens OX=9606 GN=PRDX6 PE=1 SV=3	3.78	5	1	7	1	224	25	6.38		2
High	P36578	60S ribosomal protein L4 OS=Homo sapiens OX=9606 GN=RPL4 PE=1 SV=5	3.771	3	1	3	1	427	47.7	11.06					1	1
High	P39059	Collagen alpha-1(XV) chain OS=Homo sapiens OX=9606 GN=COL15A1 PE=1 SV=2	3.76	1	1	4	1	1388	141.6	5
High	O15273	Telethonin OS=Homo sapiens OX=9606 GN=TCAP PE=1 SV=1	3.734	7	1	3	1	167	19	5.25
High	Q14204	Cytoplasmic dynein 1 heavy chain 1 OS=Homo sapiens OX=9606 GN=DYNC1H1 PE=1 SV=5	3.724	0	2	4	2	4646	532.1	6.4
High	Q9BVC6	Transmembrane protein 109 OS=Homo sapiens OX=9606 GN=TMEM109 PE=1 SV=1	3.693	5	1	5	1	243	26.2	10.48																										1
High	Q6PCB0	von Willebrand factor A domain-containing protein 1 OS=Homo sapiens OX=9606 GN=VWA1 PE=1 SV=1	3.682	4	1	1	1	445	46.8	7.68
High	Q92629	Delta-sarcoglycan OS=Homo sapiens OX=9606 GN=SGCD PE=1 SV=2	3.64	3	1	5	1	289	32.1	9.11
High	P18124	60S ribosomal protein L7 OS=Homo sapiens OX=9606 GN=RPL7 PE=1 SV=1	3.607	4	1	2	1	248	29.2	10.65
High	O43294	Transforming growth factor beta-1-induced transcript 1 protein OS=Homo sapiens OX=9606 GN=TGFB1I1 PE=1 SV=2	3.598	3	1	2	1	461	49.8	7.03
High	P14854	Cytochrome c oxidase subunit 6B1 OS=Homo sapiens OX=9606 GN=COX6B1 PE=1 SV=2	3.553	14	1	4	1	86	10.2	7.05
High	Q6GTS8	N-fatty-acyl-amino acid synthase/hydrolase PM20D1 OS=Homo sapiens OX=9606 GN=PM20D1 PE=2 SV=3	3.528	2	1	2	1	502	55.7	6.67
High	Q92841	Probable ATP-dependent RNA helicase DDX17 OS=Homo sapiens OX=9606 GN=DDX17 PE=1 SV=2	3.489	4	2	4	2	729	80.2	8.27					1
High	P60981	Destrin OS=Homo sapiens OX=9606 GN=DSTN PE=1 SV=3	3.485	7	1	2	1	165	18.5	7.85
High	P14174	Macrophage migration inhibitory factor OS=Homo sapiens OX=9606 GN=MIF PE=1 SV=4	3.456	8	1	11	1	115	12.5	7.88		1	1
High	Q14103	Heterogeneous nuclear ribonucleoprotein D0 OS=Homo sapiens OX=9606 GN=HNRNPD PE=1 SV=1	3.436	4	1	4	1	355	38.4	7.81		1
High	P05387	60S acidic ribosomal protein P2 OS=Homo sapiens OX=9606 GN=RPLP2 PE=1 SV=1	3.433	10	1	4	1	115	11.7	4.54
High	P13807	Glycogen [starch] synthase, muscle OS=Homo sapiens OX=9606 GN=GYS1 PE=1 SV=2	3.431	2	1	1	1	737	83.7	6.18
High	P02794	Ferritin heavy chain OS=Homo sapiens OX=9606 GN=FTH1 PE=1 SV=2	3.419	10	2	7	2	183	21.2	5.55																										1
High	Q14533	Keratin, type II cuticular Hb1 OS=Homo sapiens OX=9606 GN=KRT81 PE=1 SV=3	3.402	3	2	7	1	505	54.9	5.47																											2
High	P27169	Serum paraoxonase/arylesterase 1 OS=Homo sapiens OX=9606 GN=PON1 PE=1 SV=3	3.396	3	1	7	1	355	39.7	5.22
High	Q96DR8	Mucin-like protein 1 OS=Homo sapiens OX=9606 GN=MUCL1 PE=1 SV=1	3.389	10	1	10	1	90	9	4.64	1
High	P30044	Peroxiredoxin-5, mitochondrial OS=Homo sapiens OX=9606 GN=PRDX5 PE=1 SV=4	3.389	5	1	2	1	214	22.1	8.7		1
High	P21796	Voltage-dependent anion-selective channel protein 1 OS=Homo sapiens OX=9606 GN=VDAC1 PE=1 SV=2	3.383	4	1	5	1	283	30.8	8.54
High	P23083	Immunoglobulin heavy variable 1-2 OS=Homo sapiens OX=9606 GN=IGHV1-2 PE=1 SV=2	3.38	9	1	7	1	117	13.1	9.13
High	P07814	Bifunctional glutamate/proline--tRNA ligase OS=Homo sapiens OX=9606 GN=EPRS PE=1 SV=5	3.358	1	1	3	1	1512	170.5	7.33
High	Q5T750	Skin-specific protein 32 OS=Homo sapiens OX=9606 GN=XP32 PE=1 SV=1	3.34	9	2	22	2	250	26.2	7.97
High	P03952	Plasma kallikrein OS=Homo sapiens OX=9606 GN=KLKB1 PE=1 SV=1	3.326	2	1	6	1	638	71.3	8.22
High	Q13510	Acid ceramidase OS=Homo sapiens OX=9606 GN=ASAH1 PE=1 SV=5	3.246	3	1	2	1	395	44.6	7.62
High	O43390	Heterogeneous nuclear ribonucleoprotein R OS=Homo sapiens OX=9606 GN=HNRNPR PE=1 SV=1	3.244	2	1	4	1	633	70.9	8.13		1																			1
High	Q30154	HLA class II histocompatibility antigen, DR beta 5 chain OS=Homo sapiens OX=9606 GN=HLA-DRB5 PE=1 SV=1	3.244	10	2	9	1	266	30	6.93					4	3
High	P78386	Keratin, type II cuticular Hb5 OS=Homo sapiens OX=9606 GN=KRT85 PE=1 SV=1	3.189	3	2	6	1	507	55.8	6.55																										1
High	P40939	Trifunctional enzyme subunit alpha, mitochondrial OS=Homo sapiens OX=9606 GN=HADHA PE=1 SV=2	3.181	1	1	7	1	763	82.9	9.04
High	A0A0J9YX35	Immunoglobulin heavy variable 3-64D OS=Homo sapiens OX=9606 GN=IGHV3-64D PE=3 SV=1	3.152	9	1	2	1	117	12.8	7.85		2
High	P01714	Immunoglobulin lambda variable 3-19 OS=Homo sapiens OX=9606 GN=IGLV3-19 PE=1 SV=2	3.14	8	1	20	1	112	12	4.96																																2	2
High	Q14894	Ketimine reductase mu-crystallin OS=Homo sapiens OX=9606 GN=CRYM PE=1 SV=1	3.131	5	1	1	1	314	33.8	5.14
High	Q9UMS6	Synaptopodin-2 OS=Homo sapiens OX=9606 GN=SYNPO2 PE=1 SV=2	3.119	1	1	1	1	1093	117.4	8.57
High	P49411	Elongation factor Tu, mitochondrial OS=Homo sapiens OX=9606 GN=TUFM PE=1 SV=2	3.117	2	1	11	1	452	49.5	7.61																											2
High	P01624	Immunoglobulin kappa variable 3-15 OS=Homo sapiens OX=9606 GN=IGKV3-15 PE=1 SV=2	3.111	8	1	49	1	115	12.5	5.19																							1									3	3				2
High	P20674	Cytochrome c oxidase subunit 5A, mitochondrial OS=Homo sapiens OX=9606 GN=COX5A PE=1 SV=2	3.099	6	1	6	1	150	16.8	6.79
High	P08865	40S ribosomal protein SA OS=Homo sapiens OX=9606 GN=RPSA PE=1 SV=4	3.09	4	1	4	1	295	32.8	4.87
High	P04080	Cystatin-B OS=Homo sapiens OX=9606 GN=CSTB PE=1 SV=2	3.083	12	1	1	1	98	11.1	7.56
High	O43678	NADH dehydrogenase [ubiquinone] 1 alpha subcomplex subunit 2 OS=Homo sapiens OX=9606 GN=NDUFA2 PE=1 SV=3	3.07	9	1	9	1	99	10.9	9.57
High	P26678	Cardiac phospholamban OS=Homo sapiens OX=9606 GN=PLN PE=1 SV=1	3.06	21	1	2	1	52	6.1	9.28
High	Q96A32	Myosin regulatory light chain 2, skeletal muscle isoform OS=Homo sapiens OX=9606 GN=MYLPF PE=2 SV=1	3.032	6	1	3	1	169	19	5.01																		1	2
High	P31146	Coronin-1A OS=Homo sapiens OX=9606 GN=CORO1A PE=1 SV=4	3.029	5	2	2	2	461	51	6.68					1	1
High	Q9H223	EH domain-containing protein 4 OS=Homo sapiens OX=9606 GN=EHD4 PE=1 SV=1	3.022	3	1	1	1	541	61.1	6.76
High	P36871	Phosphoglucomutase-1 OS=Homo sapiens OX=9606 GN=PGM1 PE=1 SV=3	3.009	2	1	1	1	562	61.4	6.76
High	P07738	Bisphosphoglycerate mutase OS=Homo sapiens OX=9606 GN=BPGM PE=1 SV=2	3.003	7	1	3	1	259	30	6.54																		1	2
High	Q13751	Laminin subunit beta-3 OS=Homo sapiens OX=9606 GN=LAMB3 PE=1 SV=1	3.001	1	1	5	1	1172	129.5	7.21																								2	1	1	1
High	P17900	Ganglioside GM2 activator OS=Homo sapiens OX=9606 GN=GM2A PE=1 SV=4	2.976	5	1	4	1	193	20.8	5.31
High	Q00610	Clathrin heavy chain 1 OS=Homo sapiens OX=9606 GN=CLTC PE=1 SV=5	2.972	1	1	2	1	1675	191.5	5.69		1
High	Q6FHJ7	Secreted frizzled-related protein 4 OS=Homo sapiens OX=9606 GN=SFRP4 PE=1 SV=2	2.966	4	1	3	1	346	39.8	8.82
High	Q99988	Growth/differentiation factor 15 OS=Homo sapiens OX=9606 GN=GDF15 PE=1 SV=3	2.963	4	1	2	1	308	34.1	9.66			1	1
High	Q8NCM8	Cytoplasmic dynein 2 heavy chain 1 OS=Homo sapiens OX=9606 GN=DYNC2H1 PE=1 SV=4	2.957	0	1	190	1	4307	492.3	6.54	1						2		7	1			13			5	7					17	10			4	4	8	16	10	10					7	6	8	8
High	Q14574	Desmocollin-3 OS=Homo sapiens OX=9606 GN=DSC3 PE=1 SV=3	2.916	1	1	3	1	896	99.9	6.1
High	A0A075B6H9	Immunoglobulin lambda variable 4-69 OS=Homo sapiens OX=9606 GN=IGLV4-69 PE=1 SV=1	2.912	8	1	9	1	119	12.8	6.51
High	P01034	Cystatin-C OS=Homo sapiens OX=9606 GN=CST3 PE=1 SV=1	2.907	8	1	3	1	146	15.8	8.75
High	Q16082	Heat shock protein beta-2 OS=Homo sapiens OX=9606 GN=HSPB2 PE=1 SV=2	2.895	6	1	1	1	182	20.2	5.17
High	A2A368	Melanoma-associated antigen B16 OS=Homo sapiens OX=9606 GN=MAGEB16 PE=4 SV=2	2.887	7	1	23	1	324	36.2	5.39								1																											1
High	P11171	Protein 4.1 OS=Homo sapiens OX=9606 GN=EPB41 PE=1 SV=4	2.885	2	1	1	1	864	97	5.58																		1
High	P47755	F-actin-capping protein subunit alpha-2 OS=Homo sapiens OX=9606 GN=CAPZA2 PE=1 SV=3	2.867	3	1	2	1	286	32.9	5.85
High	Q07020	60S ribosomal protein L18 OS=Homo sapiens OX=9606 GN=RPL18 PE=1 SV=2	2.865	7	1	3	1	188	21.6	11.72					1
High	P04217	Alpha-1B-glycoprotein OS=Homo sapiens OX=9606 GN=A1BG PE=1 SV=4	2.864	6	2	2	2	495	54.2	5.86
High	P05062	Fructose-bisphosphate aldolase B OS=Homo sapiens OX=9606 GN=ALDOB PE=1 SV=2	2.839	4	1	1	1	364	39.4	7.87		1
High	P51148	Ras-related protein Rab-5C OS=Homo sapiens OX=9606 GN=RAB5C PE=1 SV=2	2.838	6	1	1	1	216	23.5	8.41		1
High	P62873	Guanine nucleotide-binding protein G(I)/G(S)/G(T) subunit beta-1 OS=Homo sapiens OX=9606 GN=GNB1 PE=1 SV=3	2.832	4	1	2	1	340	37.4	6
High	P20929	Nebulin OS=Homo sapiens OX=9606 GN=NEB PE=1 SV=5	2.822	0	1	1	1	6669	772.4	9.07
High	Q8NBS9	Thioredoxin domain-containing protein 5 OS=Homo sapiens OX=9606 GN=TXNDC5 PE=1 SV=2	2.822	2	1	2	1	432	47.6	5.97																																1	1
High	Q96IU4	Protein ABHD14B OS=Homo sapiens OX=9606 GN=ABHD14B PE=1 SV=1	2.819	6	1	1	1	210	22.3	6.4		1
High	Q5VTU8	ATP synthase subunit epsilon-like protein, mitochondrial OS=Homo sapiens OX=9606 GN=ATP5F1EP2 PE=1 SV=1	2.797	16	1	4	1	51	5.8	10.14
High	P56385	ATP synthase subunit e, mitochondrial OS=Homo sapiens OX=9606 GN=ATP5ME PE=1 SV=2	2.784	14	1	6	1	69	7.9	9.35
High	Q5T5U3	Rho GTPase-activating protein 21 OS=Homo sapiens OX=9606 GN=ARHGAP21 PE=1 SV=2	2.778	1	1	5	1	1958	217.3	7.8
High	P01715	Immunoglobulin lambda variable 3-1 OS=Homo sapiens OX=9606 GN=IGLV3-1 PE=1 SV=2	2.777	7	1	39	1	115	12.3	4.94
High	Q07065	Cytoskeleton-associated protein 4 OS=Homo sapiens OX=9606 GN=CKAP4 PE=1 SV=2	2.777	1	1	3	1	602	66	5.92
High	P22528	Cornifin-B OS=Homo sapiens OX=9606 GN=SPRR1B PE=1 SV=2	2.769	9	1	9	1	89	9.9	8.48																		3	2
High	P13489	Ribonuclease inhibitor OS=Homo sapiens OX=9606 GN=RNH1 PE=1 SV=2	2.76	2	1	4	1	461	49.9	4.82
High	Q99985	Semaphorin-3C OS=Homo sapiens OX=9606 GN=SEMA3C PE=2 SV=2	2.746	2	1	21	1	751	85.2	8.69																									1									7		2	5
High	P49189	4-trimethylaminobutyraldehyde dehydrogenase OS=Homo sapiens OX=9606 GN=ALDH9A1 PE=1 SV=3	2.742	2	1	5	1	494	53.8	5.87							2
High	Q92686	Neurogranin OS=Homo sapiens OX=9606 GN=NRGN PE=1 SV=1	2.734	19	1	1	1	78	7.6	7.87
High	P35613	Basigin OS=Homo sapiens OX=9606 GN=BSG PE=1 SV=2	2.731	2	1	6	1	385	42.2	5.66
High	P62249	40S ribosomal protein S16 OS=Homo sapiens OX=9606 GN=RPS16 PE=1 SV=2	2.728	7	1	1	1	146	16.4	10.21
High	P21926	CD9 antigen OS=Homo sapiens OX=9606 GN=CD9 PE=1 SV=4	2.711	4	1	2	1	228	25.4	7.15
High	P46776	60S ribosomal protein L27a OS=Homo sapiens OX=9606 GN=RPL27A PE=1 SV=2	2.71	7	1	4	1	148	16.6	11					2	2
High	O96009	Napsin-A OS=Homo sapiens OX=9606 GN=NAPSA PE=1 SV=1	2.704	2	1	3	1	420	45.4	6.61
High	P49908	Selenoprotein P OS=Homo sapiens OX=9606 GN=SELENOP PE=1 SV=3	2.697	3	1	1	1	381	43.2	7.87			1
High	P22735	Protein-glutamine gamma-glutamyltransferase K OS=Homo sapiens OX=9606 GN=TGM1 PE=1 SV=4	2.666	1	1	1	1	817	89.7	6.04
High	P02656	Apolipoprotein C-III OS=Homo sapiens OX=9606 GN=APOC3 PE=1 SV=1	2.665	11	1	1	1	99	10.8	5.41
High	O00585	C-C motif chemokine 21 OS=Homo sapiens OX=9606 GN=CCL21 PE=1 SV=1	2.661	7	1	8	1	134	14.6	10.1
High	O00584	Ribonuclease T2 OS=Homo sapiens OX=9606 GN=RNASET2 PE=1 SV=2	2.657	4	1	1	1	256	29.5	7.08
High	P49746	Thrombospondin-3 OS=Homo sapiens OX=9606 GN=THBS3 PE=1 SV=1	2.652	1	1	105	1	956	104.1	4.65									1	3	3	4	2				1	1	1									3	2					2	2			1	1
High	Q9UIJ7	GTP:AMP phosphotransferase AK3, mitochondrial OS=Homo sapiens OX=9606 GN=AK3 PE=1 SV=4	2.649	4	1	10	1	227	25.6	9.16
High	O75323	Protein NipSnap homolog 2 OS=Homo sapiens OX=9606 GN=NIPSNAP2 PE=1 SV=1	2.629	3	1	5	1	286	33.7	9.36
High	P07858	Cathepsin B OS=Homo sapiens OX=9606 GN=CTSB PE=1 SV=3	2.621	5	1	2	1	339	37.8	6.3		1
High	P07602	Prosaposin OS=Homo sapiens OX=9606 GN=PSAP PE=1 SV=2	2.617	2	1	2	1	524	58.1	5.17
High	Q8NDV7	Trinucleotide repeat-containing gene 6A protein OS=Homo sapiens OX=9606 GN=TNRC6A PE=1 SV=2	2.597	1	1	27	1	1962	210.2	7.01																																		1					3
High	P50914	60S ribosomal protein L14 OS=Homo sapiens OX=9606 GN=RPL14 PE=1 SV=4	2.59	6	1	1	1	215	23.4	10.93
High	Q99623	Prohibitin-2 OS=Homo sapiens OX=9606 GN=PHB2 PE=1 SV=2	2.584	4	1	6	1	299	33.3	9.83
High	P23246	Splicing factor, proline- and glutamine-rich OS=Homo sapiens OX=9606 GN=SFPQ PE=1 SV=2	2.581	2	1	1	1	707	76.1	9.44		1
High	P35222	Catenin beta-1 OS=Homo sapiens OX=9606 GN=CTNNB1 PE=1 SV=1	2.57	1	1	5	1	781	85.4	5.86
High	P06331	Immunoglobulin heavy variable 4-34 OS=Homo sapiens OX=9606 GN=IGHV4-34 PE=1 SV=2	2.57	7	1	17	1	123	13.8	9.33
High	Q6NVV1	Putative 60S ribosomal protein L13a protein RPL13AP3 OS=Homo sapiens OX=9606 GN=RPL13AP3 PE=5 SV=1	2.522	11	1	4	1	102	12.1	10.76					1																	1	2
High	Q15599	Na(+)/H(+) exchange regulatory cofactor NHE-RF2 OS=Homo sapiens OX=9606 GN=SLC9A3R2 PE=1 SV=2	2.491	4	1	2	1	337	37.4	7.93
High	A0A0G2JS06	Immunoglobulin lambda variable 5-39 OS=Homo sapiens OX=9606 GN=IGLV5-39 PE=3 SV=1	2.485	7	1	4	1	123	13.4	8.63
High	P01008	Antithrombin-III OS=Homo sapiens OX=9606 GN=SERPINC1 PE=1 SV=1	2.423	2	1	1	1	464	52.6	6.71
High	P61586	Transforming protein RhoA OS=Homo sapiens OX=9606 GN=RHOA PE=1 SV=1	2.421	6	1	1	1	193	21.8	6.1
High	P62917	60S ribosomal protein L8 OS=Homo sapiens OX=9606 GN=RPL8 PE=1 SV=2	2.412	4	1	4	1	257	28	11.03					2	1
High	Q14766	Latent-transforming growth factor beta-binding protein 1 OS=Homo sapiens OX=9606 GN=LTBP1 PE=1 SV=4	2.396	1	1	3	1	1721	186.7	5.96
High	O00159	Unconventional myosin-Ic OS=Homo sapiens OX=9606 GN=MYO1C PE=1 SV=4	2.39	1	1	2	1	1063	121.6	9.41
High	Q15651	High mobility group nucleosome-binding domain-containing protein 3 OS=Homo sapiens OX=9606 GN=HMGN3 PE=1 SV=2	2.384	15	1	4	1	99	10.7	9.66
High	P47756	F-actin-capping protein subunit beta OS=Homo sapiens OX=9606 GN=CAPZB PE=1 SV=4	2.365	4	1	5	1	277	31.3	5.59		1				1
High	P15880	40S ribosomal protein S2 OS=Homo sapiens OX=9606 GN=RPS2 PE=1 SV=2	2.337	4	1	4	1	293	31.3	10.24					1	2
High	P17948	Vascular endothelial growth factor receptor 1 OS=Homo sapiens OX=9606 GN=FLT1 PE=1 SV=2	2.337	1	1	1	1	1338	150.7	8.38
High	O60664	Perilipin-3 OS=Homo sapiens OX=9606 GN=PLIN3 PE=1 SV=3	2.332	4	1	1	1	434	47	5.44
High	Q01469	Fatty acid-binding protein 5 OS=Homo sapiens OX=9606 GN=FABP5 PE=1 SV=3	2.305	7	1	25	1	135	15.2	7.01					1	1	2	1						2		1								1	1
High	O75131	Copine-3 OS=Homo sapiens OX=9606 GN=CPNE3 PE=1 SV=1	2.295	2	1	1	1	537	60.1	5.85
High	Q9UBF9	Myotilin OS=Homo sapiens OX=9606 GN=MYOT PE=1 SV=2	2.283	2	1	3	1	498	55.4	9.07
High	P30043	Flavin reductase (NADPH) OS=Homo sapiens OX=9606 GN=BLVRB PE=1 SV=3	2.281	5	1	1	1	206	22.1	7.65																						1
High	O43290	U4/U6.U5 tri-snRNP-associated protein 1 OS=Homo sapiens OX=9606 GN=SART1 PE=1 SV=1	2.28	1	1	1	1	800	90.2	6.13
High	Q96P63	Serpin B12 OS=Homo sapiens OX=9606 GN=SERPINB12 PE=1 SV=1	2.275	2	1	13	1	405	46.2	5.53																								3	3
High	P39023	60S ribosomal protein L3 OS=Homo sapiens OX=9606 GN=RPL3 PE=1 SV=2	2.246	2	1	13	1	403	46.1	10.18					2		1												1			4	3		1		1
High	P62328	Thymosin beta-4 OS=Homo sapiens OX=9606 GN=TMSB4X PE=1 SV=2	2.239	30	1	1	1	44	5.1	5.06
High	Q15198	Platelet-derived growth factor receptor-like protein OS=Homo sapiens OX=9606 GN=PDGFRL PE=1 SV=1	2.231	2	1	9	1	375	41.8	8.5								1					3
High	P39900	Macrophage metalloelastase OS=Homo sapiens OX=9606 GN=MMP12 PE=1 SV=1	2.23	2	1	2	1	470	54	8.66			1	1
High	O95967	EGF-containing fibulin-like extracellular matrix protein 2 OS=Homo sapiens OX=9606 GN=EFEMP2 PE=1 SV=3	2.221	2	1	3	1	443	49.4	4.94																																				2
High	P61160	Actin-related protein 2 OS=Homo sapiens OX=9606 GN=ACTR2 PE=1 SV=1	2.209	3	1	2	1	394	44.7	6.74
High	P23490	Loricrin OS=Homo sapiens OX=9606 GN=LOR PE=1 SV=2	2.206	4	1	2	1	312	25.7	8.09
High	Q9BR76	Coronin-1B OS=Homo sapiens OX=9606 GN=CORO1B PE=1 SV=1	2.192	2	1	1	1	489	54.2	5.88
High	Q8WYA0	Intraflagellar transport protein 81 homolog OS=Homo sapiens OX=9606 GN=IFT81 PE=1 SV=1	2.185	3	1	8	1	676	79.7	8.82
High	P24593	Insulin-like growth factor-binding protein 5 OS=Homo sapiens OX=9606 GN=IGFBP5 PE=1 SV=1	2.163	3	1	5	1	272	30.6	8.21			2	2																																1
High	Q96CG8	Collagen triple helix repeat-containing protein 1 OS=Homo sapiens OX=9606 GN=CTHRC1 PE=1 SV=1	2.16	3	1	2	1	243	26.2	7.99
High	Q13609	Deoxyribonuclease gamma OS=Homo sapiens OX=9606 GN=DNASE1L3 PE=1 SV=1	2.14	4	1	4	1	305	35.5	9.29			1	1
High	O75629	Protein CREG1 OS=Homo sapiens OX=9606 GN=CREG1 PE=1 SV=1	2.136	5	1	4	1	220	24.1	7.59
High	O75915	PRA1 family protein 3 OS=Homo sapiens OX=9606 GN=ARL6IP5 PE=1 SV=1	2.128	4	1	3	1	188	21.6	9.77
High	O60879	Protein diaphanous homolog 2 OS=Homo sapiens OX=9606 GN=DIAPH2 PE=1 SV=1	2.127	1	1	1	1	1101	125.5	6.58
High	P22532	Small proline-rich protein 2D OS=Homo sapiens OX=9606 GN=SPRR2D PE=2 SV=2	2.108	13	1	1	1	72	7.9	8.37
High	P05388	60S acidic ribosomal protein P0 OS=Homo sapiens OX=9606 GN=RPLP0 PE=1 SV=1	2.102	4	1	1	1	317	34.3	5.97
High	Q9P253	Vacuolar protein sorting-associated protein 18 homolog OS=Homo sapiens OX=9606 GN=VPS18 PE=1 SV=2	2.1	1	1	18	1	973	110.1	6.07											1	2	2					1				1																	1
High	Q9P0R6	GSK3B-interacting protein OS=Homo sapiens OX=9606 GN=GSKIP PE=1 SV=2	2.097	22	1	1	1	139	15.6	4.48
Medium	Q53TN4	Cytochrome b reductase 1 OS=Homo sapiens OX=9606 GN=CYBRD1 PE=1 SV=1	2.073	3	1	9	1	286	31.6	8.76							1	2											1							2	2
Medium	P60953	Cell division control protein 42 homolog OS=Homo sapiens OX=9606 GN=CDC42 PE=1 SV=2	2.07	5	1	2	1	191	21.2	6.55
Medium	Q86TJ2	Transcriptional adapter 2-beta OS=Homo sapiens OX=9606 GN=TADA2B PE=1 SV=2	2.068	2	1	95	1	420	48.4	7.83											2	3	2											12	12
Medium	Q13424	Alpha-1-syntrophin OS=Homo sapiens OX=9606 GN=SNTA1 PE=1 SV=1	2.065	1	1	3	1	505	53.9	6.8
Medium	P53999	Activated RNA polymerase II transcriptional coactivator p15 OS=Homo sapiens OX=9606 GN=SUB1 PE=1 SV=3	2.059	9	1	2	1	127	14.4	9.6
Medium	P01768	Immunoglobulin heavy variable 3-30 OS=Homo sapiens OX=9606 GN=IGHV3-30 PE=1 SV=2	2.053	9	1	7	1	117	12.9	8.92																																3	2
Medium	P15814	Immunoglobulin lambda-like polypeptide 1 OS=Homo sapiens OX=9606 GN=IGLL1 PE=1 SV=1	2.049	9	1	1	1	213	22.9	10.07
Medium	P52895	Aldo-keto reductase family 1 member C2 OS=Homo sapiens OX=9606 GN=AKR1C2 PE=1 SV=3	2.044	2	1	1	1	323	36.7	7.49
Medium	Q9NP98	Myozenin-1 OS=Homo sapiens OX=9606 GN=MYOZ1 PE=1 SV=1	2.039	3	1	2	1	299	31.7	8.88																		1	1
Medium	P43166	Carbonic anhydrase 7 OS=Homo sapiens OX=9606 GN=CA7 PE=1 SV=1	2.018	5	1	1	1	264	29.6	7.42
Medium	P17931	Galectin-3 OS=Homo sapiens OX=9606 GN=LGALS3 PE=1 SV=5	2.016	3	1	20	1	250	26.1	8.56					1	1																				1	2
Medium	P28300	Protein-lysine 6-oxidase OS=Homo sapiens OX=9606 GN=LOX PE=1 SV=2	2.016	4	1	22	1	417	46.9	8.09																															2
Medium	Q9ULV4	Coronin-1C OS=Homo sapiens OX=9606 GN=CORO1C PE=1 SV=1	2.014	2	1	3	1	474	53.2	7.08					2			1
Medium	Q14956	Transmembrane glycoprotein NMB OS=Homo sapiens OX=9606 GN=GPNMB PE=1 SV=2	2.013	2	1	37	1	572	63.9	6.64																								7	6	6	6					1					1
Medium	P15531	Nucleoside diphosphate kinase A OS=Homo sapiens OX=9606 GN=NME1 PE=1 SV=1	1.992	6	1	7	1	152	17.1	6.19		1
Medium	P07919	Cytochrome b-c1 complex subunit 6, mitochondrial OS=Homo sapiens OX=9606 GN=UQCRH PE=1 SV=2	1.985	10	1	5	1	91	10.7	4.44
Medium	P14210	Hepatocyte growth factor OS=Homo sapiens OX=9606 GN=HGF PE=1 SV=2	1.978	2	1	2	1	728	83.1	7.88
Medium	Q4FZB7	Histone-lysine N-methyltransferase KMT5B OS=Homo sapiens OX=9606 GN=KMT5B PE=1 SV=5	1.977	1	1	28	1	885	99.1	8.78
Medium	P07942	Laminin subunit beta-1 OS=Homo sapiens OX=9606 GN=LAMB1 PE=1 SV=2	1.972	1	1	5	1	1786	197.9	4.94
Medium	Q6UVJ0	Spindle assembly abnormal protein 6 homolog OS=Homo sapiens OX=9606 GN=SASS6 PE=1 SV=1	1.956	1	1	11	1	657	74.4	7.55																		1	3
Medium	Q14997	Proteasome activator complex subunit 4 OS=Homo sapiens OX=9606 GN=PSME4 PE=1 SV=2	1.955	0	1	105	1	1843	211.2	6.9																												105
Medium	Q08257	Quinone oxidoreductase OS=Homo sapiens OX=9606 GN=CRYZ PE=1 SV=1	1.954	3	1	1	1	329	35.2	8.44		1
Medium	Q9H299	SH3 domain-binding glutamic acid-rich-like protein 3 OS=Homo sapiens OX=9606 GN=SH3BGRL3 PE=1 SV=1	1.933	11	1	2	1	93	10.4	4.93					1	1
Medium	O60749	Sorting nexin-2 OS=Homo sapiens OX=9606 GN=SNX2 PE=1 SV=2	1.925	3	1	1	1	519	58.4	5.12
Medium	Q14520	Hyaluronan-binding protein 2 OS=Homo sapiens OX=9606 GN=HABP2 PE=1 SV=1	1.919	2	1	1	1	560	62.6	6.54
Medium	Q16363	Laminin subunit alpha-4 OS=Homo sapiens OX=9606 GN=LAMA4 PE=1 SV=4	1.919	1	1	1	1	1823	202.4	6.28
Medium	P04054	Phospholipase A2 OS=Homo sapiens OX=9606 GN=PLA2G1B PE=1 SV=3	1.916	5	1	3	1	148	16.3	7.85
Medium	P59998	Actin-related protein 2/3 complex subunit 4 OS=Homo sapiens OX=9606 GN=ARPC4 PE=1 SV=3	1.912	5	1	4	1	168	19.7	8.43					1	1
Medium	Q9BV68	E3 ubiquitin-protein ligase RNF126 OS=Homo sapiens OX=9606 GN=RNF126 PE=1 SV=2	1.894	9	1	5	1	311	33.8	5.47					1
Medium	P27338	Amine oxidase [flavin-containing] B OS=Homo sapiens OX=9606 GN=MAOB PE=1 SV=3	1.891	2	1	1	1	520	58.7	7.5
Medium	P0DPK5	Putative histone H3.X OS=Homo sapiens OX=9606 PE=5 SV=1	1.89	5	1	15	1	147	16.5	11.39		3		1
Medium	O15511	Actin-related protein 2/3 complex subunit 5 OS=Homo sapiens OX=9606 GN=ARPC5 PE=1 SV=3	1.887	8	1	1	1	151	16.3	5.67
Medium	P38606	V-type proton ATPase catalytic subunit A OS=Homo sapiens OX=9606 GN=ATP6V1A PE=1 SV=2	1.879	1	1	1	1	617	68.3	5.52						1
Medium	Q9NP81	Serine--tRNA ligase, mitochondrial OS=Homo sapiens OX=9606 GN=SARS2 PE=1 SV=1	1.875	1	1	9	1	518	58.2	8.13	2																															1	2
Medium	A6NNT2	Uncharacterized protein C16orf96 OS=Homo sapiens OX=9606 GN=C16orf96 PE=4 SV=3	1.874	1	1	1	1	1141	125	7.03
Medium	Q9NX14	NADH dehydrogenase [ubiquinone] 1 beta subcomplex subunit 11, mitochondrial OS=Homo sapiens OX=9606 GN=NDUFB11 PE=1 SV=1	1.871	7	1	1	1	153	17.3	5.22
Medium	P17936	Insulin-like growth factor-binding protein 3 OS=Homo sapiens OX=9606 GN=IGFBP3 PE=1 SV=2	1.865	3	1	1	1	291	31.7	8.69
Medium	P01742	Immunoglobulin heavy variable 1-69 OS=Homo sapiens OX=9606 GN=IGHV1-69 PE=1 SV=2	1.859	9	1	1	1	117	12.7	9.17
Medium	O00148	ATP-dependent RNA helicase DDX39A OS=Homo sapiens OX=9606 GN=DDX39A PE=1 SV=2	1.855	3	1	1	1	427	49.1	5.68
Medium	P62913	60S ribosomal protein L11 OS=Homo sapiens OX=9606 GN=RPL11 PE=1 SV=2	1.852	8	1	1	1	178	20.2	9.6
Medium	Q9H019	Mitochondrial fission regulator 1-like OS=Homo sapiens OX=9606 GN=MTFR1L PE=1 SV=2	1.849	8	1	1	1	292	31.9	6.1
Medium	Q86UD1	Out at first protein homolog OS=Homo sapiens OX=9606 GN=OAF PE=2 SV=1	1.847	3	1	3	1	273	30.7	6.84																																					2
Medium	P15121	Aldo-keto reductase family 1 member B1 OS=Homo sapiens OX=9606 GN=AKR1B1 PE=1 SV=3	1.833	3	1	2	1	316	35.8	6.98
Medium	Q15942	Zyxin OS=Homo sapiens OX=9606 GN=ZYX PE=1 SV=1	1.832	2	1	1	1	572	61.2	6.67
Medium	P31942	Heterogeneous nuclear ribonucleoprotein H3 OS=Homo sapiens OX=9606 GN=HNRNPH3 PE=1 SV=2	1.83	3	1	2	1	346	36.9	6.87
Medium	P37837	Transaldolase OS=Homo sapiens OX=9606 GN=TALDO1 PE=1 SV=2	1.824	3	1	1	1	337	37.5	6.81
Medium	P07305	Histone H1.0 OS=Homo sapiens OX=9606 GN=H1-0 PE=1 SV=3	1.823	4	1	11	1	194	20.9	10.84		1																									2					1	1
Medium	Q9UI42	Carboxypeptidase A4 OS=Homo sapiens OX=9606 GN=CPA4 PE=1 SV=2	1.814	2	1	2	1	421	47.3	6.7
Medium	P11150	Hepatic triacylglycerol lipase OS=Homo sapiens OX=9606 GN=LIPC PE=1 SV=3	1.814	5	1	29	1	499	55.9	9.04									1																							4	3
Medium	O95210	Starch-binding domain-containing protein 1 OS=Homo sapiens OX=9606 GN=STBD1 PE=1 SV=1	1.811	2	1	2	1	358	39	5.73
Medium	O75094	Slit homolog 3 protein OS=Homo sapiens OX=9606 GN=SLIT3 PE=2 SV=3	1.81	1	1	1	1	1523	167.6	7.65
Medium	P30050	60S ribosomal protein L12 OS=Homo sapiens OX=9606 GN=RPL12 PE=1 SV=1	1.796	5	1	5	1	165	17.8	9.42					2
Medium	Q92945	Far upstream element-binding protein 2 OS=Homo sapiens OX=9606 GN=KHSRP PE=1 SV=4	1.79	2	1	1	1	711	73.1	7.3
Medium	Q9BRL6	Serine/arginine-rich splicing factor 8 OS=Homo sapiens OX=9606 GN=SRSF8 PE=1 SV=1	1.781	3	1	3	1	282	32.3	11.72					1
Medium	Q86YS3	Rab11 family-interacting protein 4 OS=Homo sapiens OX=9606 GN=RAB11FIP4 PE=1 SV=1	1.777	2	1	12	1	637	71.9	4.87												1		1
Medium	Q9UGM3	Deleted in malignant brain tumors 1 protein OS=Homo sapiens OX=9606 GN=DMBT1 PE=1 SV=2	1.77	7	1	2	1	2413	260.6	5.44	1
Medium	O14745	Na(+)/H(+) exchange regulatory cofactor NHE-RF1 OS=Homo sapiens OX=9606 GN=SLC9A3R1 PE=1 SV=4	1.765	4	1	1	1	358	38.8	5.77		1
Medium	P04179	Superoxide dismutase [Mn], mitochondrial OS=Homo sapiens OX=9606 GN=SOD2 PE=1 SV=3	1.764	4	1	6	1	222	24.7	8.25																										1
Medium	P39019	40S ribosomal protein S19 OS=Homo sapiens OX=9606 GN=RPS19 PE=1 SV=2	1.751	6	1	1	1	145	16.1	10.32
Medium	P16444	Dipeptidase 1 OS=Homo sapiens OX=9606 GN=DPEP1 PE=1 SV=3	1.75	2	1	1	1	411	45.6	6.15
Medium	Q9NZM3	Intersectin-2 OS=Homo sapiens OX=9606 GN=ITSN2 PE=1 SV=3	1.749	0	1	1	1	1697	193.3	8.12
Medium	Q9Y240	C-type lectin domain family 11 member A OS=Homo sapiens OX=9606 GN=CLEC11A PE=1 SV=1	1.744	4	1	1	1	323	35.7	5.16												1
Medium	P27658	Collagen alpha-1(VIII) chain OS=Homo sapiens OX=9606 GN=COL8A1 PE=1 SV=2	1.743	1	1	53	1	744	73.3	9.61																																3	1						1
Medium	P61916	NPC intracellular cholesterol transporter 2 OS=Homo sapiens OX=9606 GN=NPC2 PE=1 SV=1	1.74	6	1	2	1	151	16.6	7.65
Medium	Q13439	Golgin subfamily A member 4 OS=Homo sapiens OX=9606 GN=GOLGA4 PE=1 SV=1	1.74	1	1	10	1	2230	261	5.39																																							4
Medium	Q6EKJ0	General transcription factor II-I repeat domain-containing protein 2B OS=Homo sapiens OX=9606 GN=GTF2IRD2B PE=1 SV=1	1.734	2	1	1	1	949	107.2	5.85																																				1
Medium	O00142	Thymidine kinase 2, mitochondrial OS=Homo sapiens OX=9606 GN=TK2 PE=1 SV=4	1.729	3	1	12	1	265	31	8.46																																				1
Medium	O00139	Kinesin-like protein KIF2A OS=Homo sapiens OX=9606 GN=KIF2A PE=1 SV=3	1.726	1	1	2	1	706	79.9	6.68																																1
Medium	Q8IVL5	Prolyl 3-hydroxylase 2 OS=Homo sapiens OX=9606 GN=P3H2 PE=1 SV=1	1.721	3	1	8	1	708	80.9	5.71															1																	1
Medium	Q9H2M3	S-methylmethionine--homocysteine S-methyltransferase BHMT2 OS=Homo sapiens OX=9606 GN=BHMT2 PE=1 SV=1	1.715	3	1	1	1	363	40.3	5.87		1
Medium	Q9UHD8	Septin-9 OS=Homo sapiens OX=9606 GN=SEPTIN9 PE=1 SV=2	1.713	2	1	2	1	586	65.4	8.97
Medium	P63244	Receptor of activated protein C kinase 1 OS=Homo sapiens OX=9606 GN=RACK1 PE=1 SV=3	1.712	3	1	1	1	317	35.1	7.69		1
Medium	Q5THJ4	Vacuolar protein sorting-associated protein 13D OS=Homo sapiens OX=9606 GN=VPS13D PE=1 SV=2	1.712	0	1	2	1	4388	491.6	6.58																														1
Medium	O14974	Protein phosphatase 1 regulatory subunit 12A OS=Homo sapiens OX=9606 GN=PPP1R12A PE=1 SV=1	1.711	1	1	1	1	1030	115.2	5.4
Medium	Q96KK3	Potassium voltage-gated channel subfamily S member 1 OS=Homo sapiens OX=9606 GN=KCNS1 PE=1 SV=2	1.711	1	1	1	1	526	58.3	7.15
Medium	Q8TB73	Protein NDNF OS=Homo sapiens OX=9606 GN=NDNF PE=1 SV=2	1.705	1	1	8	1	568	64.6	8.94																				2	2
Medium	Q99497	Protein/nucleic acid deglycase DJ-1 OS=Homo sapiens OX=9606 GN=PARK7 PE=1 SV=2	1.703	8	1	2	1	189	19.9	6.79
Medium	A0A0B4J1V0	Immunoglobulin heavy variable 3-15 OS=Homo sapiens OX=9606 GN=IGHV3-15 PE=3 SV=1	1.703	6	1	12	1	119	12.9	8.62																																1
Medium	Q5JQC9	A-kinase anchor protein 4 OS=Homo sapiens OX=9606 GN=AKAP4 PE=1 SV=1	1.701	2	1	1	1	854	94.4	6.96
Medium	P29120	Neuroendocrine convertase 1 OS=Homo sapiens OX=9606 GN=PCSK1 PE=1 SV=2	1.7	2	1	2	1	753	84.1	5.99													1																1
Medium	Q9BXX0	EMILIN-2 OS=Homo sapiens OX=9606 GN=EMILIN2 PE=1 SV=3	1.697	1	1	4	1	1053	115.6	6.46							2	1
Medium	Q9UJY1	Heat shock protein beta-8 OS=Homo sapiens OX=9606 GN=HSPB8 PE=1 SV=1	1.688	6	1	3	1	196	21.6	5.12
Medium	Q8N5G2	Macoilin OS=Homo sapiens OX=9606 GN=MACO1 PE=1 SV=1	1.688	2	1	4	1	664	76.1	9.07
Medium	P41222	Prostaglandin-H2 D-isomerase OS=Homo sapiens OX=9606 GN=PTGDS PE=1 SV=1	1.688	8	1	1	1	190	21	7.8
Medium	P27797	Calreticulin OS=Homo sapiens OX=9606 GN=CALR PE=1 SV=1	1.678	3	1	2	1	417	48.1	4.44
Medium	O15504	Nucleoporin NUP42 OS=Homo sapiens OX=9606 GN=NUP42 PE=1 SV=1	1.677	4	1	1	1	423	44.8	9.19
Medium	P27105	Erythrocyte band 7 integral membrane protein OS=Homo sapiens OX=9606 GN=STOM PE=1 SV=3	1.653	3	1	2	1	288	31.7	7.88																				1	1
Medium	O75489	NADH dehydrogenase [ubiquinone] iron-sulfur protein 3, mitochondrial OS=Homo sapiens OX=9606 GN=NDUFS3 PE=1 SV=1	1.652	5	1	1	1	264	30.2	7.5		1
Medium	P62910	60S ribosomal protein L32 OS=Homo sapiens OX=9606 GN=RPL32 PE=1 SV=2	1.644	7	1	1	1	135	15.9	11.33
Medium	Q96PV0	Ras/Rap GTPase-activating protein SynGAP OS=Homo sapiens OX=9606 GN=SYNGAP1 PE=1 SV=4	1.64	1	1	6	1	1343	148.2	8.98																								4	2
Medium	Q5SSJ5	Heterochromatin protein 1-binding protein 3 OS=Homo sapiens OX=9606 GN=HP1BP3 PE=1 SV=1	1.631	2	1	2	1	553	61.2	9.67
Medium	P80108	Phosphatidylinositol-glycan-specific phospholipase D OS=Homo sapiens OX=9606 GN=GPLD1 PE=1 SV=3	1.625	1	1	2	1	840	92.3	6.37
Medium	P01705	Immunoglobulin lambda variable 2-23 OS=Homo sapiens OX=9606 GN=IGLV2-23 PE=1 SV=2	1.618	7	1	5	1	113	11.9	5.91
Medium	Q8NDF8	Terminal nucleotidyltransferase 4B OS=Homo sapiens OX=9606 GN=TENT4B PE=1 SV=2	1.616	4	1	1	1	572	63.2	8.98
Medium	P58166	Inhibin beta E chain OS=Homo sapiens OX=9606 GN=INHBE PE=1 SV=1	1.615	2	1	2	1	350	38.5	9.25
Medium	P51841	Retinal guanylyl cyclase 2 OS=Homo sapiens OX=9606 GN=GUCY2F PE=1 SV=2	1.612	1	1	2	1	1108	124.8	7.27
Medium	Q68D42	Transmembrane protein 215 OS=Homo sapiens OX=9606 GN=TMEM215 PE=2 SV=1	1.582	3	1	4	1	235	25.8	5.34																								2	2
Medium	Q96CC6	Inactive rhomboid protein 1 OS=Homo sapiens OX=9606 GN=RHBDF1 PE=1 SV=2	1.569	3	1	3	1	855	97.3	8.44
Medium	Q63ZY3	KN motif and ankyrin repeat domain-containing protein 2 OS=Homo sapiens OX=9606 GN=KANK2 PE=1 SV=1	1.565	1	1	7	1	851	91.1	5.63
Medium	Q9UBP0	Spastin OS=Homo sapiens OX=9606 GN=SPAST PE=1 SV=1	1.55	2	1	12	1	616	67.2	9.64
Medium	P46939	Utrophin OS=Homo sapiens OX=9606 GN=UTRN PE=1 SV=2	1.548	0	1	18	1	3433	394.2	5.33		1
Medium	Q7Z4I7	LIM and senescent cell antigen-like-containing domain protein 2 OS=Homo sapiens OX=9606 GN=LIMS2 PE=1 SV=1	1.545	4	1	2	1	341	38.9	8.05
Medium	A6NMB1	Sialic acid-binding Ig-like lectin 16 OS=Homo sapiens OX=9606 GN=SIGLEC16 PE=2 SV=3	1.545	1	1	44	1	481	53	9.03			1							1	1		3	1		1	1	1	1	1			1	2	1	2	2			1					1			1	2
Medium	Q6P1X5	Transcription initiation factor TFIID subunit 2 OS=Homo sapiens OX=9606 GN=TAF2 PE=1 SV=3	1.527	2	1	22	1	1199	136.9	8.19
Medium	Q8IV76	Circadian clock protein PASD1 OS=Homo sapiens OX=9606 GN=PASD1 PE=1 SV=1	1.524	1	1	5	1	773	87.4	5.07									1						1										1			1
Medium	Q9H254	Spectrin beta chain, non-erythrocytic 4 OS=Homo sapiens OX=9606 GN=SPTBN4 PE=1 SV=2	1.523	0	1	1	1	2564	288.8	6.01				1
Medium	A0A0B4J1U7	Immunoglobulin heavy variable 6-1 OS=Homo sapiens OX=9606 GN=IGHV6-1 PE=3 SV=1	1.521	6	1	54	1	121	13.5	9.2													5									3	3															2	1
Medium	P02775	Platelet basic protein OS=Homo sapiens OX=9606 GN=PPBP PE=1 SV=3	1.515	8	1	1	1	128	13.9	8.79																							1
Medium	P05107	Integrin beta-2 OS=Homo sapiens OX=9606 GN=ITGB2 PE=1 SV=2	1.509	1	1	1	1	769	84.7	6.95					1
Medium	Q9NZW5	MAGUK p55 subfamily member 6 OS=Homo sapiens OX=9606 GN=MPP6 PE=1 SV=2	1.504	3	1	2	1	540	61.1	6.18																														1								1
Medium	P23396	40S ribosomal protein S3 OS=Homo sapiens OX=9606 GN=RPS3 PE=1 SV=2	1.496	5	1	2	1	243	26.7	9.66																						2
Medium	Q9C0G0	Zinc finger protein 407 OS=Homo sapiens OX=9606 GN=ZNF407 PE=1 SV=2	1.49	0	1	2	1	2248	247.2	6.49
Medium	Q7KZ85	Transcription elongation factor SPT6 OS=Homo sapiens OX=9606 GN=SUPT6H PE=1 SV=2	1.49	1	1	9	1	1726	198.9	4.91
Medium	P62241	40S ribosomal protein S8 OS=Homo sapiens OX=9606 GN=RPS8 PE=1 SV=2	1.487	3	1	2	1	208	24.2	10.32
Medium	Q86YQ8	Copine-8 OS=Homo sapiens OX=9606 GN=CPNE8 PE=1 SV=2	1.486	3	1	24	1	564	63.1	5.96																	3									2	4	8	4					2
Medium	O75343	Guanylate cyclase soluble subunit beta-2 OS=Homo sapiens OX=9606 GN=GUCY1B2 PE=5 SV=2	1.482	3	1	6	1	617	70.3	8.63																	1								1	1						1
Medium	Q8NE31	Protein FAM13C OS=Homo sapiens OX=9606 GN=FAM13C PE=1 SV=2	1.475	4	1	8	1	585	65.7	5.73																								2	1	2	1
Medium	Q2PPJ7	Ral GTPase-activating protein subunit alpha-2 OS=Homo sapiens OX=9606 GN=RALGAPA2 PE=1 SV=2	1.473	1	1	1	1	1873	210.6	6.07
Medium	Q96I99	Succinate--CoA ligase [GDP-forming] subunit beta, mitochondrial OS=Homo sapiens OX=9606 GN=SUCLG2 PE=1 SV=2	1.454	2	1	1	1	432	46.5	6.39		1
Medium	Q13561	Dynactin subunit 2 OS=Homo sapiens OX=9606 GN=DCTN2 PE=1 SV=4	1.45	2	1	3	1	401	44.2	5.21																			1
Medium	Q9Y3B9	RRP15-like protein OS=Homo sapiens OX=9606 GN=RRP15 PE=1 SV=2	1.448	4	1	1	1	282	31.5	5.52
Medium	P00742	Coagulation factor X OS=Homo sapiens OX=9606 GN=F10 PE=1 SV=2	1.447	1	1	3	1	488	54.7	5.94
Medium	Q8IWR0	Zinc finger CCCH domain-containing protein 7A OS=Homo sapiens OX=9606 GN=ZC3H7A PE=1 SV=1	1.434	1	1	17	1	971	110.5	7.3
Medium	Q9BY76	Angiopoietin-related protein 4 OS=Homo sapiens OX=9606 GN=ANGPTL4 PE=1 SV=2	1.431	2	1	4	1	406	45.2	8.85
Medium	A8MVW0	Protein FAM171A2 OS=Homo sapiens OX=9606 GN=FAM171A2 PE=1 SV=1	1.426	1	1	11	1	826	87.4	8.05
Medium	Q9NS87	Kinesin-like protein KIF15 OS=Homo sapiens OX=9606 GN=KIF15 PE=1 SV=1	1.417	1	1	2	1	1388	160.1	6
Medium	A0A0A0MS14	Immunoglobulin heavy variable 1-45 OS=Homo sapiens OX=9606 GN=IGHV1-45 PE=3 SV=1	1.413	5	1	6	1	117	13.5	9.1
Medium	Q8WTR2	Dual specificity protein phosphatase 19 OS=Homo sapiens OX=9606 GN=DUSP19 PE=1 SV=1	1.409	6	1	5	1	217	24.2	6.54
Medium	Q3V6T2	Girdin OS=Homo sapiens OX=9606 GN=CCDC88A PE=1 SV=2	1.4	0	1	8	1	1871	215.9	6.21																		1
Medium	Q8NF91	Nesprin-1 OS=Homo sapiens OX=9606 GN=SYNE1 PE=1 SV=4	1.398	0	1	25	1	8797	1010.5	5.53							1																																1
Medium	Q15075	Early endosome antigen 1 OS=Homo sapiens OX=9606 GN=EEA1 PE=1 SV=2	1.396	1	1	1	1	1411	162.4	5.68																									1
Medium	P26373	60S ribosomal protein L13 OS=Homo sapiens OX=9606 GN=RPL13 PE=1 SV=4	1.396	5	1	1	1	211	24.2	11.65						1
Medium	O76081	Regulator of G-protein signaling 20 OS=Homo sapiens OX=9606 GN=RGS20 PE=1 SV=4	1.392	5	1	2	1	388	43.7	6.92
Medium	P51570	Galactokinase OS=Homo sapiens OX=9606 GN=GALK1 PE=1 SV=1	1.387	3	1	2	1	392	42.2	6.46
Medium	P07148	Fatty acid-binding protein, liver OS=Homo sapiens OX=9606 GN=FABP1 PE=1 SV=1	1.385	9	1	1	1	127	14.2	7.18		1
Medium	O94850	Dendrin OS=Homo sapiens OX=9606 GN=DDN PE=1 SV=3	1.381	3	1	5	1	711	76	10.17
Medium	Q9BQ31	Potassium voltage-gated channel subfamily S member 3 OS=Homo sapiens OX=9606 GN=KCNS3 PE=1 SV=3	1.38	5	1	10	1	491	56	5.03																								3	1														2
Medium	Q9Y6X6	Unconventional myosin-XVI OS=Homo sapiens OX=9606 GN=MYO16 PE=1 SV=3	1.379	1	1	8	1	1858	206	6.81										1	1	1	2									1	1
Medium	P13987	CD59 glycoprotein OS=Homo sapiens OX=9606 GN=CD59 PE=1 SV=1	1.37	9	1	3	1	128	14.2	6.48
Medium	P11498	Pyruvate carboxylase, mitochondrial OS=Homo sapiens OX=9606 GN=PC PE=1 SV=2	1.353	1	1	1	1	1178	129.6	6.84		1
Medium	O95831	Apoptosis-inducing factor 1, mitochondrial OS=Homo sapiens OX=9606 GN=AIFM1 PE=1 SV=1	1.345	2	1	1	1	613	66.9	8.95		1
Medium	Q5SYB0	FERM and PDZ domain-containing protein 1 OS=Homo sapiens OX=9606 GN=FRMPD1 PE=1 SV=1	1.345	0	1	65	1	1578	173.3	5.25										1			3								1											4	4	1
Medium	Q8N8A6	ATP-dependent RNA helicase DDX51 OS=Homo sapiens OX=9606 GN=DDX51 PE=1 SV=3	1.344	1	1	5	1	666	72.4	8.16
Medium	Q15672	Twist-related protein 1 OS=Homo sapiens OX=9606 GN=TWIST1 PE=1 SV=1	1.341	15	1	2	1	202	20.9	9.44															1
Medium	P62263	40S ribosomal protein S14 OS=Homo sapiens OX=9606 GN=RPS14 PE=1 SV=3	1.34	7	1	1	1	151	16.3	10.05
Medium	Q66K66	Transmembrane protein 198 OS=Homo sapiens OX=9606 GN=TMEM198 PE=1 SV=1	1.338	3	1	1	1	360	39.4	9.92
Low	Q9NS15	Latent-transforming growth factor beta-binding protein 3 OS=Homo sapiens OX=9606 GN=LTBP3 PE=1 SV=4	1.336	2	1	1	1	1303	139.3	6.07
Low	P52566	Rho GDP-dissociation inhibitor 2 OS=Homo sapiens OX=9606 GN=ARHGDIB PE=1 SV=3	1.329	6	1	2	1	201	23	5.21		1																					1
Low	Q6UWL6	Kin of IRRE-like protein 2 OS=Homo sapiens OX=9606 GN=KIRREL2 PE=1 SV=2	1.323	2	1	1	1	708	75	6.93
Low	P46779	60S ribosomal protein L28 OS=Homo sapiens OX=9606 GN=RPL28 PE=1 SV=3	1.317	5	1	3	1	137	15.7	12.02																						1	1
Low	P50238	Cysteine-rich protein 1 OS=Homo sapiens OX=9606 GN=CRIP1 PE=1 SV=3	1.309	9	1	2	1	77	8.5	8.75
Low	P31943	Heterogeneous nuclear ribonucleoprotein H OS=Homo sapiens OX=9606 GN=HNRNPH1 PE=1 SV=4	1.297	4	1	2	1	449	49.2	6.3
Low	O75711	Scrapie-responsive protein 1 OS=Homo sapiens OX=9606 GN=SCRG1 PE=1 SV=1	1.291	7	1	2	1	98	11.1	6.71												2
Low	Q96HE9	Proline-rich protein 11 OS=Homo sapiens OX=9606 GN=PRR11 PE=1 SV=1	1.272	2	1	44	1	360	40.1	10.11			1	1						1			3					2	1			6	6		2		1									1		2
Low	Q7KZF4	Staphylococcal nuclease domain-containing protein 1 OS=Homo sapiens OX=9606 GN=SND1 PE=1 SV=1	1.262	1	1	1	1	910	101.9	7.17																														1
Low	Q9H4Q3	PR domain zinc finger protein 13 OS=Homo sapiens OX=9606 GN=PRDM13 PE=2 SV=2	1.254	1	1	8	1	707	73.9	8.73							2			2		1							1											1		1
Low	Q9GZX5	Zinc finger protein 350 OS=Homo sapiens OX=9606 GN=ZNF350 PE=1 SV=3	1.234	2	1	9	1	532	60	8.62									1					1								2			1							1	1
Low	Q6Y2X3	DnaJ homolog subfamily C member 14 OS=Homo sapiens OX=9606 GN=DNAJC14 PE=2 SV=2	1.233	4	1	18	1	702	78.5	8.09																																1					1
Low	O94988	Protein FAM13A OS=Homo sapiens OX=9606 GN=FAM13A PE=1 SV=2	1.17	1	1	3	1	1023	116.9	6.48													1
Low	O60733	85/88 kDa calcium-independent phospholipase A2 OS=Homo sapiens OX=9606 GN=PLA2G6 PE=1 SV=2	1.153	2	1	1	1	806	89.8	7.27
Low	Q9H8Y5	Ankyrin repeat and zinc finger domain-containing protein 1 OS=Homo sapiens OX=9606 GN=ANKZF1 PE=1 SV=1	1.152	1	1	13	1	726	80.9	8.41																																3	1
[truncated: 64 more columns]
